# Supplementary material for: Study on carbapenemase-producing bacteria by matrix-assisted laser desorption/ionization approach
Source: PLoS One. 2021 Mar 18;16(3):e0247369. doi: 10.1371/journal.pone.0247369 (PMC7971901; doi:10.1371/journal.pone.0247369)
Supplement: S1 Data — nhydrInt 300.2"—the signal intensity of the unhydrolyzed imipenem [M+H]+; "nhydrInt 489"—the signal intensity of undhydrolyzed imipenem in an adduct form; "calInt"—intensity of the calibrator used (m/z 607.3); "deltaC"—differences between logRQ of positive and negative control. (CSV) [file pone.0247369.s003.csv]

Strain	OD [McF]	logRQ	nhydrInt 300.2	nhydrInt 489	calInt	normVal	deltaC
Pseudomonas aeruginosa 1	1_0	-0.29	9788.326552	58115.35402	35022.21983	-0.5	1.12
Pseudomonas aeruginosa 1	1_0	-0.28	9927.088613	53965.2906	33633.67039	-0.49	1.12
Pseudomonas aeruginosa 1	1_0	-0.07	3624.878481	19130.65319	19159.04446	-0.31	1.12
Pseudomonas aeruginosa 1	1_0	-0.07	14039.87673	27275.93428	34991.50325	-0.31	1.12
Pseudomonas aeruginosa 1	1_5	-0.22	19430.73613	51466.67132	42733.74234	-0.44	1.12
Pseudomonas aeruginosa 1	1_5	-0.15	14116.84522	46658.47373	42668.12085	-0.38	1.12
Pseudomonas aeruginosa 1	1_5	-0.18	10178.6529	36681.5078	31208.39573	-0.4	1.12
Pseudomonas aeruginosa 1	1_5	-0.15	11072.1322	32733.00779	31128.74535	-0.38	1.12
Pseudomonas aeruginosa 1	2_0	-0.18	18343.34832	31230.13997	32452.85284	-0.41	1.12
Pseudomonas aeruginosa 1	2_0	-0.21	18914.76816	35657.65502	33874.25892	-0.43	1.12
Pseudomonas aeruginosa 1	2_0	-0.2	36546.06163	41526.30688	48987.24817	-0.42	1.12
Pseudomonas aeruginosa 1	2_0	-0.24	21989.62177	33846.20319	32489.74906	-0.45	1.12
Pseudomonas aeruginosa 1	2_5	-0.14	18120.2315	28193.75565	33713.70809	-0.37	1.12
Pseudomonas aeruginosa 1	2_5	-0.15	17545.87491	30232.93734	34144.07551	-0.37	1.12
Pseudomonas aeruginosa 1	2_5	-0.28	21927.18428	39636.97556	32537.95023	-0.49	1.12
Pseudomonas aeruginosa 1	2_5	-0.17	15481.52616	29737.4665	30503.87076	-0.4	1.12
Pseudomonas aeruginosa 1	3_0	-0.22	10807.77236	42752.76193	32532.41652	-0.44	1.12
Pseudomonas aeruginosa 1	3_0	-0.21	17676.98037	38777.1841	34541.29126	-0.43	1.12
Pseudomonas aeruginosa 1	3_0	-0.13	15867.61269	35018.79469	38049.62275	-0.36	1.12
Pseudomonas aeruginosa 1	3_0	-0.13	10660.56336	40735.90686	38385.32864	-0.36	1.12
Pseudomonas aeruginosa 1	3_5	-0.14	9757.86384	19782.94328	21235.06409	-0.37	1.12
Pseudomonas aeruginosa 1	3_5	-0.22	18451.70985	35291.43781	32256.398	-0.44	1.12
Pseudomonas aeruginosa 1	3_5	-0.08	14091.39037	35888.79637	41526.39496	-0.31	1.12
Pseudomonas aeruginosa 1	3_5	-0.11	15387.19878	34756.81785	38705.05674	-0.34	1.12
Pseudomonas aeruginosa 1	4_0	0.02	11844.01539	23248.60611	36495.62293	-0.23	1.12
Pseudomonas aeruginosa 1	4_0	-0.02	13325.64585	25774.91147	37739.59976	-0.26	1.12
Pseudomonas aeruginosa 1	4_0	-0.12	16646.1609	28605.07142	34168.54627	-0.35	1.12
Pseudomonas aeruginosa 1	4_0	-0.04	11392.93661	24842.2348	33214.6581	-0.28	1.12
Pseudomonas aeruginosa 1	5_0	0.04	6007.27138	13883.77006	21825.50265	-0.21	1.12
Pseudomonas aeruginosa 1	5_0	-0.08	14418.61529	31837.72311	38391.60246	-0.32	1.12
Pseudomonas aeruginosa 1	5_0	-0.03	12124.8492	23225.79063	33180.43263	-0.27	1.12
Pseudomonas aeruginosa 1	5_0	-0.04	14156.52569	22179.89478	33070.45836	-0.28	1.12
Pseudomonas aeruginosa 1	6_0	0.18	9654.000112	8641.730263	27770.35613	-0.08	1.12
Pseudomonas aeruginosa 1	6_0	0.26	7961.804166	9646.75482	32388.26999	-0.01	1.12
Pseudomonas aeruginosa 1	6_0	0.16	7805.635619	11362.58826	27607.91815	-0.1	1.12
Pseudomonas aeruginosa 1	6_0	0.22	5904.75802	5231.281378	18479.05492	-0.05	1.12
Pseudomonas aeruginosa 1	7_0	0.1	9778.726409	9392.784448	23874.80436	-0.16	1.12
Pseudomonas aeruginosa 1	7_0	0.03	13013.3261	14628.10908	29386.91243	-0.22	1.12
Pseudomonas aeruginosa 1	7_0	0.33	8528.75844	5885.386484	30654.09906	0.05	1.12
Pseudomonas aeruginosa 1	7_0	0.4	5854.697599	8216.254862	35360.5775	0.11	1.12
negative control	N	-0.04	14168.29498	13961.38137	25755.24843	-0.28	1.12
negative control	N	-0.01	14530.04409	10837.5057	24739.27113	-0.25	1.12
negative control	N	0.27	4814.224902	5022.64041	18431.97882	0	1.12
negative control	N	0.04	7635.128867	7597.902012	16684.75446	-0.21	1.12
positive control	P	1.61	202.2878489	116.7523877	13125.34799	1.2	1.12
positive control	P	1.6	228.7915403	135.6486997	14662.8986	1.19	1.12
positive control	P	1.4	440.5502576	195.9126732	15807.00456	1	1.12
positive control	P	1.47	558.319674	184.9063823	21934.79053	1.07	1.12
Klebsiella oxytoca 2	1_0	-0.09	10305.88638	34447.6409	36377.25756	0.08	1.9
Klebsiella oxytoca 2	1_0	0.01	8525.37441	18804.1182	27870.74129	0.13	1.9
Klebsiella oxytoca 2	1_0	-0.1	12619.30057	30415.28611	34475.23811	0.08	1.9
Klebsiella oxytoca 2	1_0	-0.19	20191.63185	27676.40636	30981.45909	0.03	1.9
Klebsiella oxytoca 2	1_5	-0.11	14731.84098	34599.86439	38016.39343	0.07	1.9
Klebsiella oxytoca 2	1_5	0	12738.67408	28307.89235	40874.54125	0.13	1.9
Klebsiella oxytoca 2	1_5	-0.1	8470.728489	20198.04697	22617.56583	0.08	1.9
Klebsiella oxytoca 2	1_5	-0.05	8944.478587	24429.93568	29924.18903	0.1	1.9
Klebsiella oxytoca 2	2_0	-0.09	11774.05312	30612.13613	34446.35307	0.08	1.9
Klebsiella oxytoca 2	2_0	0.02	7460.659431	16846.10977	25303.8419	0.14	1.9
Klebsiella oxytoca 2	2_0	0.03	8394.731473	19390.7537	29486.94508	0.14	1.9
Klebsiella oxytoca 2	2_0	0.07	10381.66325	18003.38837	33597.33407	0.17	1.9
Klebsiella oxytoca 2	2_5	0.23	3842.848666	7900.942283	19753.59246	0.25	1.9
Klebsiella oxytoca 2	2_5	0.02	8355.311203	18490.62978	28052.96012	0.14	1.9
Klebsiella oxytoca 2	2_5	0.03	8582.633033	15583.17763	25683.8813	0.14	1.9
Klebsiella oxytoca 2	2_5	0.07	3825.140381	9726.077424	15890.6623	0.17	1.9
Klebsiella oxytoca 2	3_0	0.01	10852.87441	14064.0225	25748.21598	0.14	1.9
Klebsiella oxytoca 2	3_0	0.04	10819.54779	19094.4207	32931.90715	0.15	1.9
Klebsiella oxytoca 2	3_0	-0.04	10503.44215	19803.03628	27560.74453	0.11	1.9
Klebsiella oxytoca 2	3_0	-0.07	18608.8933	21631.4881	34106.71318	0.09	1.9
Klebsiella oxytoca 2	3_5	0.14	7021.899683	11018.32852	24766.85535	0.2	1.9
Klebsiella oxytoca 2	3_5	0.22	7971.508648	10556.83412	30407.0743	0.24	1.9
Klebsiella oxytoca 2	3_5	0.45	6306.039184	6135.039273	34892.95873	0.37	1.9
Klebsiella oxytoca 2	3_5	0.49	5097.007718	5043.09301	31065.68075	0.39	1.9
Klebsiella oxytoca 2	4_0	0.41	6935.756514	9482.344388	41841.76022	0.34	1.9
Klebsiella oxytoca 2	4_0	0.31	8151.285833	6785	30419.11726	0.29	1.9
Klebsiella oxytoca 2	4_0	0.68	3244.440705	3221.268999	31216.15077	0.49	1.9
Klebsiella oxytoca 2	4_0	0.58	4704.0459	3309.296875	30667.79403	0.44	1.9
Klebsiella oxytoca 2	5_0	1.7	382.2121159	323.5527082	35104.46315	1.02	1.9
Klebsiella oxytoca 2	5_0	1.57	583.7154622	312.1672692	33189.259	0.96	1.9
Klebsiella oxytoca 2	5_0	1.72	459.948781	265.7382613	38434.34274	1.04	1.9
Klebsiella oxytoca 2	5_0	1.73	341.6299246	197.3414571	28651.16224	1.04	1.9
Klebsiella oxytoca 2	6_0	1.69	469.1963524	226.9905876	33823.33273	1.02	1.9
Klebsiella oxytoca 2	6_0	1.73	335.4396387	207.5131502	29243.5346	1.04	1.9
Klebsiella oxytoca 2	6_0	1.72	267.7324493	119.6223126	20237.15238	1.04	1.9
Klebsiella oxytoca 2	6_0	1.82	373.9866729	197.0904866	37390.62029	1.09	1.9
Klebsiella oxytoca 2	7_0	1.62	486.9053293	161.7291507	26964.67881	0.98	1.9
Klebsiella oxytoca 2	7_0	1.6	475.1215893	183.5687879	26133.21455	0.97	1.9
Klebsiella oxytoca 2	7_0	1.66	418.26053	147.4386938	25995.53784	1.01	1.9
Klebsiella oxytoca 2	7_0	1.66	293.9039224	166.4562111	20860.75876	1	1.9
negative control	N	-0.25	15111.76743	4939.07511	11373.86814	0	1.9
negative control	N	-0.25	18373.09084	8613.672336	15184.09872	0	1.9
negative control	N	-0.4	19912.95112	6846.29743	10687.92968	-0.08	1.9
negative control	N	-0.37	32333.16908	11644.17642	18958.43087	-0.06	1.9
positive control	P	1.74	344.277578	96.68839231	24161.59622	1.05	1.9
positive control	P	1.65	396.7779285	102.7162223	22341.90222	1	1.9
positive control	P	1.66	380.1030243	184.6680955	25805.4735	1	1.9
positive control	P	1.69	423.5888811	155.2882994	28310.84686	1.02	1.9
Escherichia coli 3	1_0	0.3	2140.133802	11129.21406	26701.88129	0.27	1.67
Escherichia coli 3	1_0	0.21	5452.815465	14154.4183	31441.39475	0.22	1.67
Escherichia coli 3	1_0	0.19	5139.80199	22991.69922	43641.12073	0.21	1.67
Escherichia coli 3	1_0	0.28	3071.21621	15316.03268	35389.06398	0.26	1.67
Escherichia coli 3	1_5	1.06	591.2974552	1269.522813	21318.71021	0.73	1.67
Escherichia coli 3	1_5	1.02	1014.744352	1955.888737	31396.2266	0.71	1.67
Escherichia coli 3	1_5	1.07	1202.795906	2174.798007	40045.10965	0.74	1.67
Escherichia coli 3	1_5	1.07	806.374782	1708.475829	29701.17952	0.73	1.67
Escherichia coli 3	2_0	1.25	574.3478719	858.6587785	25296.35816	0.84	1.67
Escherichia coli 3	2_0	1.3	544.1849378	807.0316389	26816.63833	0.87	1.67
Escherichia coli 3	2_0	1.18	949.2920992	1302.537907	34443.15673	0.8	1.67
Escherichia coli 3	2_0	1.34	970.0502505	1071.01743	44472.29851	0.89	1.67
Escherichia coli 3	2_5	1.26	1050.079643	1149.000379	40184.9828	0.85	1.67
Escherichia coli 3	2_5	1.34	779.2872494	984.6728153	38803.32589	0.9	1.67
Escherichia coli 3	2_5	1.21	1033.372567	1322.757302	37820.6864	0.81	1.67
Escherichia coli 3	2_5	1.34	637.3561778	532.1829224	25611.89224	0.89	1.67
Escherichia coli 3	3_0	1.33	683.1197194	757.6669189	30704.84034	0.89	1.67
Escherichia coli 3	3_0	1.34	894.9679018	790.5128038	36503.9751	0.89	1.67
Escherichia coli 3	3_0	1.33	612.6907132	564.7277906	25169.1536	0.89	1.67
Escherichia coli 3	3_0	1.41	591.034511	599.0115925	30652.85079	0.94	1.67
Escherichia coli 3	3_5	1.44	745.5422479	622.2510606	37561.73807	0.95	1.67
Escherichia coli 3	3_5	1.38	687.6126989	510.5757063	28905.44082	0.92	1.67
Escherichia coli 3	3_5	1.36	782.0538965	549	30525.2251	0.91	1.67
Escherichia coli 3	3_5	1.49	369.0411115	382.7729382	23421.15126	0.99	1.67
Escherichia coli 3	4_0	1.32	642.8428896	385.3285428	21273.26935	0.88	1.67
Escherichia coli 3	4_0	1.39	647.5418763	402.8418341	25570.9692	0.92	1.67
Escherichia coli 3	4_0	1.38	1016.307422	727.1820058	41431.24593	0.92	1.67
Escherichia coli 3	4_0	1.33	1110.885603	572.2960484	36102.03803	0.89	1.67
Escherichia coli 3	5_0	1.48	617.9942606	251.4037019	25998.16362	0.98	1.67
Escherichia coli 3	5_0	1.5	769.4610814	304.6395451	33847.60502	0.99	1.67
Escherichia coli 3	5_0	1.34	1146.899445	416.5519289	34426.18033	0.9	1.67
Escherichia coli 3	5_0	1.53	688.1719111	372.6602662	35660.41812	1.01	1.67
Escherichia coli 3	6_0	1.46	821.19811	319.7897893	32723.88524	0.96	1.67
Escherichia coli 3	6_0	1.56	562.9983665	292.3485227	31015.87451	1.03	1.67
Escherichia coli 3	6_0	1.55	715.3287419	308.9564064	36203.95718	1.02	1.67
Escherichia coli 3	6_0	1.46	805.9945378	338.8808075	33081.5415	0.97	1.67
Escherichia coli 3	7_0	1.48	972.1890263	282.1178039	38202.03587	0.98	1.67
Escherichia coli 3	7_0	1.5	778.5793686	338.6265589	34965.82973	0.99	1.67
Escherichia coli 3	7_0	1.53	617.6770386	204.4375	28016.30405	1.01	1.67
Escherichia coli 3	7_0	1.56	738.5707585	196.2058276	33885.64691	1.03	1.67
negative control	N	-0.23	20123.80604	14785.28884	20460.98259	-0.05	1.67
negative control	N	-0.15	21714.19969	12573.54501	24035.4382	0	1.67
negative control	N	-0.21	24137.43471	14229.42091	23446.6946	-0.04	1.67
negative control	N	-0.23	23701.76712	14175.53034	22218.38795	-0.05	1.67
positive control	P	1.52	721.7313149	208.039961	30550.69881	1	1.67
positive control	P	1.58	427.8170273	116.2766633	20694.9147	1.04	1.67
positive control	P	1.74	244.921125	88.75002172	18344.4655	1.13	1.67
positive control	P	1.62	395.8555946	191.91511	24753.52991	1.06	1.67
Pseudomonas aeruginosa 4	1_0	-0.05	12661.34998	21350.26676	30088.71631	-0.29	1.12
Pseudomonas aeruginosa 4	1_0	-0.07	11972.80937	28564.19304	34456.46672	-0.31	1.12
Pseudomonas aeruginosa 4	1_0	-0.19	14739.34972	32888.31429	30981.89138	-0.41	1.12
Pseudomonas aeruginosa 4	1_0	-0.21	12538.65949	22277.68925	21245.13832	-0.43	1.12
Pseudomonas aeruginosa 4	1_5	-0.03	6090.101026	24104.07856	28384.98293	-0.27	1.12
Pseudomonas aeruginosa 4	1_5	-0.08	10428.86185	25953.5102	30231.60121	-0.31	1.12
Pseudomonas aeruginosa 4	1_5	-0.16	7116.461085	29374.08473	25144.74384	-0.39	1.12
Pseudomonas aeruginosa 4	1_5	-0.16	8609.635971	29292.71892	26268.73444	-0.38	1.12
Pseudomonas aeruginosa 4	2_0	-0.16	6495.298578	46984.0421	36996.84092	-0.39	1.12
Pseudomonas aeruginosa 4	2_0	-0.13	2440.74611	23491.95655	19373.87128	-0.36	1.12
Pseudomonas aeruginosa 4	2_0	-0.11	6247.295247	40103.92403	35606.95989	-0.35	1.12
Pseudomonas aeruginosa 4	2_0	-0.12	8179.863788	36915.05049	34103.9741	-0.35	1.12
Pseudomonas aeruginosa 4	2_5	0.1	7538.914295	26390.02003	42764.65751	-0.15	1.12
Pseudomonas aeruginosa 4	2_5	0.06	9555.483252	22255.55416	36834.35905	-0.19	1.12
Pseudomonas aeruginosa 4	2_5	-0.17	5129.580752	41484.33349	31210.44179	-0.4	1.12
Pseudomonas aeruginosa 4	2_5	-0.21	7958.809649	44568.20736	32565.84811	-0.43	1.12
Pseudomonas aeruginosa 4	3_0	0.73	1991.970477	2579.66987	24522.5429	0.41	1.12
Pseudomonas aeruginosa 4	3_0	0.77	2074.460267	3329.675797	32120.07269	0.45	1.12
Pseudomonas aeruginosa 4	3_0	0.78	2371.285712	2983.71284	32237.01732	0.45	1.12
Pseudomonas aeruginosa 4	3_0	0.75	1781.689201	2221.439295	22543.8021	0.43	1.12
Pseudomonas aeruginosa 4	3_5	1.22	1309.996803	969.384179	37959.91834	0.85	1.12
Pseudomonas aeruginosa 4	3_5	1.12	1512.013625	857.6209167	31376.2281	0.76	1.12
Pseudomonas aeruginosa 4	3_5	1.04	1772.022908	716.7224698	27053.08304	0.68	1.12
Pseudomonas aeruginosa 4	3_5	1.02	1811.012128	705	26367.94899	0.67	1.12
Pseudomonas aeruginosa 4	4_0	1.4	901.9188535	222.0751378	27984.89775	1	1.12
Pseudomonas aeruginosa 4	4_0	1.45	824.5608438	200.5891881	28800.66588	1.05	1.12
Pseudomonas aeruginosa 4	4_0	1.3	1611.43261	389.7637464	39558.91204	0.91	1.12
Pseudomonas aeruginosa 4	4_0	1.36	1453.7964	360.285439	41177.75066	0.97	1.12
Pseudomonas aeruginosa 4	5_0	1.19	1229.958284	194.9396441	21842.3923	0.81	1.12
Pseudomonas aeruginosa 4	5_0	1.12	1479.150624	183.2900417	21967.01872	0.76	1.12
Pseudomonas aeruginosa 4	5_0	0.98	1627.367092	196.2536534	17562.70182	0.63	1.12
Pseudomonas aeruginosa 4	5_0	1.09	991.5924085	177.1828457	14347.96766	0.73	1.12
Pseudomonas aeruginosa 4	6_0	1.19	1167.317123	402.3987046	24439.71288	0.82	1.12
Pseudomonas aeruginosa 4	6_0	1.04	2282.803648	590.0029093	31649.64366	0.69	1.12
Pseudomonas aeruginosa 4	6_0	0.68	5852.019368	346.7791022	29389.63815	0.36	1.12
Pseudomonas aeruginosa 4	6_0	0.79	5058.420623	460.7509747	33841.8041	0.46	1.12
Pseudomonas aeruginosa 4	7_0	0.93	2342.99762	474.6155922	24240.84125	0.59	1.12
Pseudomonas aeruginosa 4	7_0	0.91	1724.700871	271.2168698	16045.97087	0.56	1.12
Pseudomonas aeruginosa 4	7_0	0.84	2166.142348	168.5974471	16180.8814	0.51	1.12
Pseudomonas aeruginosa 4	7_0	0.89	1566.242753	152.0520793	13375.13761	0.55	1.12
negative control	N	-0.04	14168.29498	13961.38137	25755.24843	-0.28	1.12
negative control	N	-0.01	14530.04409	10837.5057	24739.27113	-0.25	1.12
negative control	N	0.27	4814.224902	5022.64041	18431.97882	0	1.12
negative control	N	0.04	7635.128867	7597.902012	16684.75446	-0.21	1.12
positive control	P	1.61	202.2878489	116.7523877	13125.34799	1.2	1.12
positive control	P	1.6	228.7915403	135.6486997	14662.8986	1.19	1.12
positive control	P	1.4	440.5502576	195.9126732	15807.00456	1	1.12
positive control	P	1.47	558.319674	184.9063823	21934.79053	1.07	1.12
Pseudomonas aeruginosa 5	1_0	0.24	3871.756277	15176.52068	33387.81733	0.16	1.4
Pseudomonas aeruginosa 5	1_0	0.15	5831.819243	11502.18046	24587.40674	0.09	1.4
Pseudomonas aeruginosa 5	1_0	0.09	8581.414438	15160.95092	29514.63962	0.05	1.4
Pseudomonas aeruginosa 5	1_0	0.17	8322.13017	14354.84536	33374.17576	0.1	1.4
Pseudomonas aeruginosa 5	1_5	0.98	1572.33219	2341.904989	37353.80218	0.68	1.4
Pseudomonas aeruginosa 5	1_5	1.18	1139.539923	1140	34184.83722	0.82	1.4
Pseudomonas aeruginosa 5	1_5	1.04	1663.233672	1711.257181	37145.17834	0.73	1.4
Pseudomonas aeruginosa 5	1_5	1.05	1063.119629	1197.004945	25137.90962	0.73	1.4
Pseudomonas aeruginosa 5	2_0	1.38	1158.638405	668.0853369	43407.40798	0.97	1.4
Pseudomonas aeruginosa 5	2_0	1.45	955.8043474	557.9993798	43150.66035	1.02	1.4
Pseudomonas aeruginosa 5	2_0	1.42	747.5350411	435.4224124	31200.19096	1	1.4
Pseudomonas aeruginosa 5	2_0	1.44	956.8133848	544.5536974	40905.15013	1.01	1.4
Pseudomonas aeruginosa 5	2_5	1.37	918.2767663	523	33934.91815	0.96	1.4
Pseudomonas aeruginosa 5	2_5	1.42	855.8718658	400.2345723	33256.62516	1	1.4
Pseudomonas aeruginosa 5	2_5	1.56	279.6119797	135.9052968	15084.73584	1.1	1.4
Pseudomonas aeruginosa 5	2_5	1.43	827.1257958	383.3619312	32933.00814	1.01	1.4
Pseudomonas aeruginosa 5	3_0	1.52	786.5541075	275.450372	35295.52554	1.07	1.4
Pseudomonas aeruginosa 5	3_0	1.38	883.0239456	318.9319064	28863.468	0.97	1.4
Pseudomonas aeruginosa 5	3_0	1.36	1548.930259	467.7754666	45937.31632	0.95	1.4
Pseudomonas aeruginosa 5	3_0	1.27	1321.901415	266.8578763	29767.31264	0.89	1.4
Pseudomonas aeruginosa 5	3_5	1.32	1148.904319	291.2165592	29823.58418	0.92	1.4
Pseudomonas aeruginosa 5	3_5	1.27	1433.134583	344.3647198	33198.9797	0.89	1.4
Pseudomonas aeruginosa 5	3_5	1.34	941.1149898	297.2837811	27268.07256	0.94	1.4
Pseudomonas aeruginosa 5	3_5	1.3	1683.483068	322.1006289	39563.60997	0.91	1.4
Pseudomonas aeruginosa 5	4_0	1.02	2278.476051	258.9477151	26328.35275	0.71	1.4
Pseudomonas aeruginosa 5	4_0	1.12	1840.998409	303.5860807	28300.93811	0.78	1.4
Pseudomonas aeruginosa 5	4_0	1.3	975.1074202	169.8963278	23080.13701	0.91	1.4
Pseudomonas aeruginosa 5	4_0	1.16	2154.544919	378.578538	36259.6143	0.81	1.4
Pseudomonas aeruginosa 5	5_0	0.85	4336.806936	418.2241889	33324.75189	0.59	1.4
Pseudomonas aeruginosa 5	5_0	0.89	3168.802523	252.070752	26385.54232	0.62	1.4
Pseudomonas aeruginosa 5	5_0	0.96	2916.809703	522.6057888	31247.92229	0.67	1.4
Pseudomonas aeruginosa 5	5_0	0.9	3219.878622	408.7085185	28887.56084	0.63	1.4
Pseudomonas aeruginosa 5	6_0	0.84	2095.340426	138.1439629	15377.55237	0.58	1.4
Pseudomonas aeruginosa 5	6_0	0.78	2926.261494	208.4349148	18691.21946	0.54	1.4
Pseudomonas aeruginosa 5	6_0	0.62	6188.201882	412.8947986	27653.85651	0.43	1.4
Pseudomonas aeruginosa 5	6_0	0.56	6287.300918	292.6444777	23706.35353	0.38	1.4
Pseudomonas aeruginosa 5	7_0	0.53	3737.398955	142.0367526	13018.29294	0.36	1.4
Pseudomonas aeruginosa 5	7_0	0.65	5720.423325	277.0992846	26924.40437	0.45	1.4
Pseudomonas aeruginosa 5	7_0	0.5	4747.51844	131.0064054	15279.40957	0.34	1.4
Pseudomonas aeruginosa 5	7_0	0.47	3660.67888	303.6906056	11604.72954	0.32	1.4
negative control	N	-0.34	19127.93792	7446.175403	12085.44351	-0.26	1.4
negative control	N	-0.22	15215.06434	8650.913596	14400.51165	-0.17	1.4
negative control	N	-0.13	12672.04933	9761.82814	16816.51344	-0.11	1.4
negative control	N	0.02	7102.019015	3996.037111	11700.77582	0	1.4
positive control	P	1.54	358.9072563	106.8266491	16025.27645	1.08	1.4
positive control	P	1.42	370.8666541	165.9348628	14253.73697	1	1.4
positive control	P	1.55	521.6057558	123.7913461	22781.37985	1.09	1.4
positive control	P	1.49	703.5894383	246.8606914	29417.32698	1.05	1.4
Klebsiella pneumoniae 6	1_0	1.15	1100.753268	1075.909596	30528.4	0.75	1.71
Klebsiella pneumoniae 6	1_0	1.24	949.3748822	1039.5	34931.14735	0.81	1.71
Klebsiella pneumoniae 6	1_0	1.35	605.0963906	662.693452	28136.80661	0.87	1.71
Klebsiella pneumoniae 6	1_0	1.35	745.5816536	845.1209573	35720.06686	0.87	1.71
Klebsiella pneumoniae 6	1_5	1.23	953.7881111	874.7209425	30900.28062	0.8	1.71
Klebsiella pneumoniae 6	1_5	1.16	1304.04303	1136.321632	35088.9338	0.76	1.71
Klebsiella pneumoniae 6	1_5	1.31	613.2163434	519.796875	23171.4589	0.85	1.71
Klebsiella pneumoniae 6	1_5	1.21	783.737055	735.8566091	24734.05439	0.79	1.71
Klebsiella pneumoniae 6	2_0	1.22	1115.823588	1143.385432	37202.87592	0.79	1.71
Klebsiella pneumoniae 6	2_0	1.28	884.4882314	945.6631133	34912.7995	0.83	1.71
Klebsiella pneumoniae 6	2_0	1.28	728.4401497	1172.056344	35946.92047	0.83	1.71
Klebsiella pneumoniae 6	2_0	1.25	885.914484	881.4434594	31755.87512	0.82	1.71
Klebsiella pneumoniae 6	2_5	1.45	848.2859045	682.1111926	43573.68091	0.93	1.71
Klebsiella pneumoniae 6	2_5	1.43	748.1870353	648.8393068	37513.68485	0.92	1.71
Klebsiella pneumoniae 6	2_5	1.37	803.4654001	612.046076	33205.63388	0.88	1.71
Klebsiella pneumoniae 6	2_5	1.39	663.5989296	683.6560771	33081.72636	0.89	1.71
Klebsiella pneumoniae 6	3_0	1.48	643.3593489	547.2973883	35690.97904	0.95	1.71
Klebsiella pneumoniae 6	3_0	1.52	491.0438936	505.3662995	33166.48076	0.97	1.71
Klebsiella pneumoniae 6	3_0	1.56	487.3490275	409.7260629	32869.10571	1	1.71
Klebsiella pneumoniae 6	3_0	1.49	711.2715843	552.5397749	39389.19719	0.96	1.71
Klebsiella pneumoniae 6	3_5	1.25	985.0697486	1113.503819	37561.60616	0.81	1.71
Klebsiella pneumoniae 6	3_5	1.39	629.3284533	698.8365442	32619.93864	0.89	1.71
Klebsiella pneumoniae 6	3_5	1.48	684.4614509	573.1053554	37593.57054	0.94	1.71
Klebsiella pneumoniae 6	3_5	1.54	412.82956	342.84782	26406.95244	0.98	1.71
Klebsiella pneumoniae 6	4_0	1.54	490.7814816	376.2791351	29736.391	0.98	1.71
Klebsiella pneumoniae 6	4_0	1.43	548.1094918	471.3666721	27630.10361	0.92	1.71
Klebsiella pneumoniae 6	4_0	1.55	663.8892999	429.7878373	38671.17417	0.99	1.71
Klebsiella pneumoniae 6	4_0	1.57	474.6934303	351.2526687	30778.03928	1	1.71
Klebsiella pneumoniae 6	5_0	1.57	525.1259967	163.7330878	25364.52859	1	1.71
Klebsiella pneumoniae 6	5_0	1.52	683.4555685	363.2608513	34845.79805	0.97	1.71
Klebsiella pneumoniae 6	5_0	1.57	656.6806897	297.7785266	35516.11748	1	1.71
Klebsiella pneumoniae 6	5_0	1.62	505.7505475	283.1022052	33054.31604	1.03	1.71
Klebsiella pneumoniae 6	6_0	1.69	413.1459859	246.6519851	32466.40182	1.07	1.71
Klebsiella pneumoniae 6	6_0	1.71	414.7262462	182.2975368	30295.65702	1.08	1.71
Klebsiella pneumoniae 6	6_0	1.59	536.5920904	273.8838803	31200.25014	1.01	1.71
Klebsiella pneumoniae 6	6_0	1.85	301.394768	187.6920237	34445.34102	1.16	1.71
Klebsiella pneumoniae 6	7_0	1.69	489.1916298	123.8367887	29741.20122	1.07	1.71
Klebsiella pneumoniae 6	7_0	1.69	347.594241	164.9780771	25345.18198	1.07	1.71
Klebsiella pneumoniae 6	7_0	1.72	288.2421995	187.5540302	25147.6313	1.09	1.71
Klebsiella pneumoniae 6	7_0	1.61	346.6810697	180.2398242	21408.64476	1.02	1.71
negative control	N	-0.14	22598.61697	17718.86669	29402.8171	0	1.71
negative control	N	-0.2	19437.87137	21800.80003	26096.38986	-0.04	1.71
negative control	N	-0.21	15871.70852	17370.39697	20554.42375	-0.04	1.71
negative control	N	-0.25	24040.04866	15226.35626	21864.5696	-0.07	1.71
positive control	P	1.66	456.3503934	103.3147927	25851.23153	1.06	1.71
positive control	P	1.57	271.697341	143.7828272	15427.78901	1	1.71
positive control	P	1.73	277.0831581	120.323897	21428.33068	1.09	1.71
positive control	P	1.74	313.1115993	160.6588719	25757.00004	1.1	1.71
Escherichia coli 7	1_0	1.24	543.0877828	717.651961	21769.82801	0.78	1.9
Escherichia coli 7	1_0	1.35	627.5654294	804.7794641	31848.0331	0.84	1.9
Escherichia coli 7	1_0	1.24	615.4580727	816.8949309	24864.87412	0.78	1.9
Escherichia coli 7	1_0	1.23	840.9277666	977.682953	31110.61363	0.78	1.9
Escherichia coli 7	1_5	1.3	891.6294592	976.9601417	37024.97114	0.81	1.9
Escherichia coli 7	1_5	1.39	359.0154751	407.4511399	18876.19482	0.86	1.9
Escherichia coli 7	1_5	1.47	517.0787378	581.5907237	32218.42398	0.9	1.9
Escherichia coli 7	1_5	1.45	388.8086061	371.5429292	21665.76503	0.9	1.9
Escherichia coli 7	2_0	1.41	554.7351235	656.3291961	31176.6585	0.87	1.9
Escherichia coli 7	2_0	1.34	526.8728679	648.1327276	25795.71004	0.84	1.9
Escherichia coli 7	2_0	1.41	292.1443057	285.0902814	14993.92834	0.88	1.9
Escherichia coli 7	2_0	1.48	583.7803507	534.9788858	34094.89968	0.91	1.9
Escherichia coli 7	2_5	1.47	646.2403097	621.5	37030.09404	0.9	1.9
Escherichia coli 7	2_5	1.56	309.2509546	523.3959448	29951.63455	0.95	1.9
Escherichia coli 7	2_5	1.55	472.2659739	351.6234842	29382.44067	0.95	1.9
Escherichia coli 7	2_5	1.63	387.2646998	375.2374402	32720.99459	0.99	1.9
Escherichia coli 7	3_0	1.29	490.5109448	962.3233988	28101.06348	0.81	1.9
Escherichia coli 7	3_0	1.41	367.3621838	761.5	29097.77774	0.87	1.9
Escherichia coli 7	3_0	1.3	500.1811706	981.6631549	29815.97063	0.82	1.9
Escherichia coli 7	3_0	1.34	879.6985302	1147.464108	43979.04561	0.83	1.9
Escherichia coli 7	3_5	1.58	452.6793337	398.3537856	32157.80656	0.96	1.9
Escherichia coli 7	3_5	1.46	669.1614453	410.9600452	31494.25048	0.9	1.9
Escherichia coli 7	3_5	1.44	727.3293242	531.3753914	34424.5571	0.89	1.9
Escherichia coli 7	3_5	1.51	495.5275269	427.9254442	29792.41279	0.93	1.9
Escherichia coli 7	4_0	1.52	736.063869	400.2929368	37862.70675	0.93	1.9
Escherichia coli 7	4_0	1.38	897.3943452	381.596395	30360.82493	0.85	1.9
Escherichia coli 7	4_0	1.42	984.4835182	382.5525988	36220.00648	0.88	1.9
Escherichia coli 7	4_0	1.46	443.1281622	133.0984048	16782.87103	0.9	1.9
Escherichia coli 7	5_0	1.43	363.4565261	300.3079454	17793.73865	0.88	1.9
Escherichia coli 7	5_0	1.5	794.0300798	408.8360076	38236.77771	0.92	1.9
Escherichia coli 7	5_0	1.64	460.4607914	217.7066467	29425.87103	0.99	1.9
Escherichia coli 7	5_0	1.5	729.0114107	311.9928845	33137.23575	0.92	1.9
Escherichia coli 7	6_0	1.52	470.9873321	170.4620256	21064.42549	0.93	1.9
Escherichia coli 7	6_0	1.59	653.8051759	214.795476	33653.00118	0.97	1.9
Escherichia coli 7	6_0	1.59	424.1909124	229.7805764	25213.36848	0.97	1.9
Escherichia coli 7	6_0	1.6	502.5430012	295.8485744	31743.55568	0.97	1.9
Escherichia coli 7	7_0	1.7	377.7419352	162.9686028	26949.5791	1.02	1.9
Escherichia coli 7	7_0	1.57	730.4315352	292.4317472	38241.47421	0.96	1.9
Escherichia coli 7	7_0	1.57	515.419565	140.3072874	24245.47983	0.96	1.9
Escherichia coli 7	7_0	1.5	668.7730443	220.8703712	28189.08395	0.92	1.9
negative control	N	-0.25	15111.76743	4939.07511	11373.86814	0	1.9
negative control	N	-0.25	18373.09084	8613.672336	15184.09872	0	1.9
negative control	N	-0.4	19912.95112	6846.29743	10687.92968	-0.08	1.9
negative control	N	-0.37	32333.16908	11644.17642	18958.43087	-0.06	1.9
positive control	P	1.74	344.277578	96.68839231	24161.59622	1.05	1.9
positive control	P	1.65	396.7779285	102.7162223	22341.90222	1	1.9
positive control	P	1.66	380.1030243	184.6680955	25805.4735	1	1.9
positive control	P	1.69	423.5888811	155.2882994	28310.84686	1.02	1.9
Citrobacter freundii 8	1_0	0.23	10537.78639	7990.081564	31620.69157	0.03	1.32
Citrobacter freundii 8	1_0	0.19	13223.47014	12013.37697	39112.02937	0	1.32
Citrobacter freundii 8	1_0	0.27	9384.707143	8085.711997	32679.98903	0.06	1.32
Citrobacter freundii 8	1_0	0.18	13412.08079	16832.73861	45286.95778	-0.01	1.32
Citrobacter freundii 8	1_5	0.82	2912.08623	2563.453578	36158.07905	0.47	1.32
Citrobacter freundii 8	1_5	0.87	1660.448847	2095.997634	28089.80639	0.51	1.32
Citrobacter freundii 8	1_5	0.79	3717.720329	2337.21039	37120.54595	0.45	1.32
Citrobacter freundii 8	1_5	0.74	5151.087767	2232.605686	40848.94971	0.42	1.32
Citrobacter freundii 8	2_0	0.92	1605.158013	1985.156093	29882.67145	0.55	1.32
Citrobacter freundii 8	2_0	0.9	2544.035527	2582.468994	40865.75557	0.54	1.32
Citrobacter freundii 8	2_0	1.02	1778.112514	1885.782302	37964.24764	0.62	1.32
Citrobacter freundii 8	2_0	0.83	3134.628004	3052.722633	42283.21366	0.48	1.32
Citrobacter freundii 8	2_5	1.06	1662.895696	604.6514389	25884.23233	0.65	1.32
Citrobacter freundii 8	2_5	0.94	2381.031073	1153.5	31101.2541	0.57	1.32
Citrobacter freundii 8	2_5	0.97	1865.765859	1379.205168	30351.37023	0.59	1.32
Citrobacter freundii 8	2_5	0.95	2516.202495	1895.249751	39335.19462	0.57	1.32
Citrobacter freundii 8	3_0	1.4	903.9908833	125.9672497	25977.40878	0.91	1.32
Citrobacter freundii 8	3_0	1.34	1636.679574	340.5670908	43058.30439	0.87	1.32
Citrobacter freundii 8	3_0	1.32	1145.665505	331.493915	30671.08639	0.85	1.32
Citrobacter freundii 8	3_0	1.27	1346.396584	330.2266669	31158.89159	0.81	1.32
Citrobacter freundii 8	3_5	1.43	609.6837203	164.7898478	21065.65106	0.94	1.32
Citrobacter freundii 8	3_5	1.43	929.5534441	319.5397486	33781.31256	0.94	1.32
Citrobacter freundii 8	3_5	1.38	1181.042453	364.6989097	37162.16933	0.9	1.32
Citrobacter freundii 8	3_5	1.45	866.0356006	257.4761728	31678.87439	0.95	1.32
Citrobacter freundii 8	4_0	1.47	714.2100923	253.5143163	28630.8025	0.97	1.32
Citrobacter freundii 8	4_0	1.35	1110.158986	319.6680823	32048.58215	0.88	1.32
Citrobacter freundii 8	4_0	1.42	1065.608487	302.8880026	35775.26776	0.93	1.32
Citrobacter freundii 8	4_0	1.61	613.9175687	151.7172462	31296.98992	1.07	1.32
Citrobacter freundii 8	5_0	1.52	637.0279735	165.6316624	26466.89242	1	1.32
Citrobacter freundii 8	5_0	1.4	851.3570712	276.53125	28532.1384	0.92	1.32
Citrobacter freundii 8	5_0	1.52	744.8599562	244.4087656	32503.55964	1	1.32
Citrobacter freundii 8	5_0	1.38	1191.07797	340.8986192	36907.18879	0.9	1.32
Citrobacter freundii 8	6_0	1.49	769.6953293	207.1653006	30354.77659	0.98	1.32
Citrobacter freundii 8	6_0	1.39	1269.124126	214.1805465	36111.49258	0.9	1.32
Citrobacter freundii 8	6_0	1.51	569.7919576	195.3830042	24906.75549	1	1.32
Citrobacter freundii 8	6_0	1.57	563.1174622	156.9370625	26868.76969	1.04	1.32
Citrobacter freundii 8	7_0	1.54	439.8220533	104.9896415	18815.1514	1.02	1.32
Citrobacter freundii 8	7_0	1.53	611.9596483	154.3579694	26121.2542	1.01	1.32
Citrobacter freundii 8	7_0	1.74	392.3022939	131.0735314	29013.08408	1.17	1.32
Citrobacter freundii 8	7_0	1.7	406.0663746	135.8746488	27387.88567	1.14	1.32
negative control	N	0	8792.426324	2215.358509	10926.94037	-0.15	1.32
negative control	N	-0.22	15690.6756	3223.961705	11398.27838	-0.31	1.32
negative control	N	0.09	6111.669033	2046.191252	9957.255723	-0.08	1.32
negative control	N	0.19	10284.94204	3367.762492	21352.06887	0	1.32
positive control	P	1.52	495.6557279	145.736285	20998.93715	1	1.32
positive control	P	1.6	368.1101543	216.6853122	23513.33485	1.07	1.32
positive control	P	1.75	244.0536054	116.4277976	20388.70423	1.18	1.32
positive control	P	1.72	177.7387833	64.41126828	12816.18521	1.16	1.32
Citrobacter freundii 9	1_0	-0.07	19653.00532	24858.33769	37589.73094	0.12	1.81
Citrobacter freundii 9	1_0	-0.09	17900.92411	26619.30572	36543.63737	0.11	1.81
Citrobacter freundii 9	1_0	-0.14	12603.66351	26744.14275	28704.63501	0.08	1.81
Citrobacter freundii 9	1_0	-0.14	9161.535511	25334.89701	25116.49542	0.08	1.81
Citrobacter freundii 9	1_5	-0.12	9797.979257	19082.25354	22016.97584	0.09	1.81
Citrobacter freundii 9	1_5	-0.17	26206.66625	29807.56742	37767.07504	0.06	1.81
Citrobacter freundii 9	1_5	-0.19	17151.29635	27512.0546	28908.97605	0.05	1.81
Citrobacter freundii 9	1_5	-0.18	18792.61241	24147.03362	28658.03538	0.06	1.81
Citrobacter freundii 9	2_0	-0.19	17534.24435	18011.80705	23037.73852	0.05	1.81
Citrobacter freundii 9	2_0	-0.15	24469.64585	25586.85127	35603.19228	0.08	1.81
Citrobacter freundii 9	2_0	-0.2	23967.67225	27659.85625	32214.7931	0.04	1.81
Citrobacter freundii 9	2_0	-0.27	29385.28005	35215.80666	34410.8137	0.01	1.81
Citrobacter freundii 9	2_5	-0.1	9584.815128	16593.19656	20680.28074	0.1	1.81
Citrobacter freundii 9	2_5	-0.24	22505.14037	20873.35885	25036.3066	0.03	1.81
Citrobacter freundii 9	2_5	-0.23	32827.7106	36711.73076	41286.30226	0.03	1.81
Citrobacter freundii 9	2_5	-0.15	28132.60068	30979.30742	41854.6471	0.08	1.81
Citrobacter freundii 9	3_0	-0.1	21976.34292	16607.90398	30949.87725	0.11	1.81
Citrobacter freundii 9	3_0	-0.05	21858.6971	23370.16031	40122.17207	0.13	1.81
Citrobacter freundii 9	3_0	-0.08	14876.33808	26288.78991	34013.60175	0.11	1.81
Citrobacter freundii 9	3_0	0.04	10770.28767	22539.83357	36759.04911	0.18	1.81
Citrobacter freundii 9	3_5	0.01	13307.51082	18050.25202	31751.94049	0.16	1.81
Citrobacter freundii 9	3_5	0.07	9376.181181	16719.08174	30479.84075	0.2	1.81
Citrobacter freundii 9	3_5	-0.1	14575.72483	31411.4751	36823.63927	0.1	1.81
Citrobacter freundii 9	3_5	-0.04	8898.241446	19532.23224	26104.53427	0.14	1.81
Citrobacter freundii 9	4_0	0.17	9999.008659	10886.58647	30887.12085	0.25	1.81
Citrobacter freundii 9	4_0	0.25	8877.791291	9490.625353	32467.69919	0.29	1.81
Citrobacter freundii 9	4_0	0.22	5429.856777	7337.968342	21187.1731	0.28	1.81
Citrobacter freundii 9	4_0	0.1	6515.48374	18123.30197	30722.8204	0.21	1.81
Citrobacter freundii 9	5_0	1.72	257.5764097	186.1712119	23098.05517	1.11	1.81
Citrobacter freundii 9	5_0	1.43	925.9769032	454.0543752	36820.67379	0.95	1.81
Citrobacter freundii 9	5_0	1.41	1000.741978	438.9127161	37182.33411	0.94	1.81
Citrobacter freundii 9	5_0	1.63	417.7298709	285.7984125	30333.73304	1.06	1.81
Citrobacter freundii 9	6_0	1.67	371.6332523	115.4165369	23017.60041	1.08	1.81
Citrobacter freundii 9	6_0	1.58	555.9228903	158.6846209	27230.07733	1.03	1.81
Citrobacter freundii 9	6_0	1.63	572.4454583	223.0877032	33554.22233	1.06	1.81
Citrobacter freundii 9	6_0	1.48	658.1243869	316.9985191	29728.09782	0.98	1.81
Citrobacter freundii 9	7_0	1.63	521.1426691	178.4438849	29917.41769	1.06	1.81
Citrobacter freundii 9	7_0	1.52	788.3779713	249.4753307	34643.80314	1	1.81
Citrobacter freundii 9	7_0	1.51	667.7710307	153.3322539	26827.05973	0.99	1.81
Citrobacter freundii 9	7_0	1.54	719.6895641	98.3745429	28113.68615	1.01	1.81
negative control	N	-0.31	31776.13223	26650.34669	28660.89482	-0.01	1.81
negative control	N	-0.39	34581.85609	26944.62489	24955.81081	-0.06	1.81
negative control	N	-0.29	16700.54903	11809.98123	14747.0628	0	1.81
negative control	N	-0.29	25913.37287	17316.04912	22383.06043	0	1.81
positive control	P	1.91	130.3108617	83.43994168	17340.44647	1.21	1.81
positive control	P	1.52	396.8260678	101.560362	16656.83625	1	1.81
positive control	P	1.88	259.4544623	61.03125	24172.20904	1.2	1.81
positive control	P	1.73	336.7644842	116.0606044	24347.01381	1.11	1.81
Salmonella sp. 10	1_0	0.07	7511.48701	25558.6609	38700.74096	0.16	1.77
Salmonella sp. 10	1_0	0.02	9371.922302	21678.3967	32178.77184	0.13	1.77
Salmonella sp. 10	1_0	0.12	7893.869854	20588.8966	37531.18281	0.19	1.77
Salmonella sp. 10	1_0	0.1	8000.100302	25900.25321	42475.8585	0.17	1.77
Salmonella sp. 10	1_5	1.32	665.6339768	905.3959744	32933.63684	0.86	1.77
Salmonella sp. 10	1_5	1.29	532.2592676	852.5221369	26937.57167	0.85	1.77
Salmonella sp. 10	1_5	1.29	824.4709353	1045.793601	36193.06024	0.84	1.77
Salmonella sp. 10	1_5	1.33	658.5223933	925.1668182	34244.44557	0.87	1.77
Salmonella sp. 10	2_0	1.35	794.3481592	825.1030544	36035.45138	0.88	1.77
Salmonella sp. 10	2_0	1.49	590.5779449	741.7749236	40761.50319	0.96	1.77
Salmonella sp. 10	2_0	1.32	878.9451191	981.5188889	39032.6781	0.86	1.77
Salmonella sp. 10	2_0	1.36	565.6057234	654.5330514	27670.80348	0.88	1.77
Salmonella sp. 10	2_5	1.41	575.140394	598.5350337	30430.19573	0.92	1.77
Salmonella sp. 10	2_5	1.34	677.813573	975.6396103	36276.92346	0.88	1.77
Salmonella sp. 10	2_5	1.42	350.4764542	538.8723951	23308.37055	0.92	1.77
Salmonella sp. 10	2_5	1.4	493.4179166	575.2461834	26855.75405	0.91	1.77
Salmonella sp. 10	3_0	1.42	561.4076282	670.3438055	32198.35349	0.92	1.77
Salmonella sp. 10	3_0	1.43	665.7706102	492.2708612	30910.82849	0.92	1.77
Salmonella sp. 10	3_0	1.46	612.9536144	538.9500903	33263.82822	0.94	1.77
Salmonella sp. 10	3_0	1.45	783.366157	711.1477862	41864.4381	0.93	1.77
Salmonella sp. 10	3_5	1.26	626.4633129	871.5967323	27223.2078	0.83	1.77
Salmonella sp. 10	3_5	1.19	882.7533124	1217.25	32755.91902	0.79	1.77
Salmonella sp. 10	3_5	1.25	1006.772763	1096.26422	37086.65745	0.82	1.77
Salmonella sp. 10	3_5	1.4	666.2765944	788.388474	36470.4361	0.91	1.77
Salmonella sp. 10	4_0	1.49	833.6803492	497.2373595	41476.09308	0.96	1.77
Salmonella sp. 10	4_0	1.61	321.4778744	282.5715957	24831.80545	1.03	1.77
Salmonella sp. 10	4_0	1.57	729.2013195	364.022926	41086.55594	1.01	1.77
Salmonella sp. 10	4_0	1.5	740.5572012	363.0236944	34651.48984	0.96	1.77
Salmonella sp. 10	5_0	1.75	259.2230453	196.0206977	25694.03745	1.11	1.77
Salmonella sp. 10	5_0	1.58	544.0122901	263.4978991	30778.95077	1.01	1.77
Salmonella sp. 10	5_0	1.61	481.9570099	216.99496	28201.68905	1.02	1.77
Salmonella sp. 10	5_0	1.6	531.6411125	295.9326245	33300.5116	1.02	1.77
Salmonella sp. 10	6_0	1.68	175.6098423	89.83031251	12626.45347	1.06	1.77
Salmonella sp. 10	6_0	1.65	413.7795015	147.5666453	25149.48397	1.05	1.77
Salmonella sp. 10	6_0	1.65	327.3853436	153.8255559	21344.58091	1.05	1.77
Salmonella sp. 10	6_0	1.67	502.5836044	189.8430161	32760.28074	1.06	1.77
Salmonella sp. 10	7_0	1.68	323.2491339	229.7405113	26276.03043	1.06	1.77
Salmonella sp. 10	7_0	1.7	278.9843718	184.3626688	23451.85312	1.08	1.77
Salmonella sp. 10	7_0	1.59	586.9874166	181.1965033	29809.7666	1.01	1.77
Salmonella sp. 10	7_0	1.54	467.864658	96.21346243	19338.36317	0.98	1.77
negative control	N	-0.48	25853.23808	11215.40531	12255.06124	-0.15	1.77
negative control	N	-0.33	28797.3668	11208.5073	18574.99256	-0.07	1.77
negative control	N	-0.21	20979.83097	7837.950586	17864.1059	0	1.77
negative control	N	-0.39	24503.16994	9736.355641	13812.98509	-0.11	1.77
positive control	P	1.65	393.0290575	117.7814619	22698.23705	1.05	1.77
positive control	P	1.56	460.590309	124.1532133	21349.70356	1	1.77
positive control	P	1.59	609.1224789	108.592785	28129.7877	1.02	1.77
positive control	P	1.61	470.339909	233.2772573	28393.87523	1.02	1.77
Enterobacter kobei 11	1_0	1.24	984.1583797	1006.741096	34805.92382	0.81	1.71
Enterobacter kobei 11	1_0	1.23	837.3815794	601.6203293	24549.64986	0.8	1.71
Enterobacter kobei 11	1_0	1.23	1009.64391	712.0937945	29058.3781	0.8	1.71
Enterobacter kobei 11	1_0	1.33	935.3769486	772.1792152	36640.29294	0.86	1.71
Enterobacter kobei 11	1_5	1.31	952.2847474	701.9464499	34066.06303	0.85	1.71
Enterobacter kobei 11	1_5	1.27	995.2769215	654.3053418	30673.15173	0.82	1.71
Enterobacter kobei 11	1_5	1.33	821.0277562	815.9856749	35261.96335	0.86	1.71
Enterobacter kobei 11	1_5	1.31	963.6418527	1254.376137	44827.49908	0.85	1.71
Enterobacter kobei 11	2_0	1.33	669.6406906	579.1500148	26418.90805	0.86	1.71
Enterobacter kobei 11	2_0	1.33	790.6882032	740.5403	32494.39057	0.86	1.71
Enterobacter kobei 11	2_0	1.41	722.6509136	690.234375	35921.0992	0.9	1.71
Enterobacter kobei 11	2_0	1.28	1062.010619	1031.111885	40261.18203	0.83	1.71
Enterobacter kobei 11	2_5	1.34	1289.248083	817.698345	45620.73641	0.86	1.71
Enterobacter kobei 11	2_5	1.35	953.3787842	661.6963218	35833.81194	0.87	1.71
Enterobacter kobei 11	2_5	1.46	595.1721729	532.2977229	32651.25465	0.94	1.71
Enterobacter kobei 11	2_5	1.43	538.5868932	482.2017436	27774.57575	0.92	1.71
Enterobacter kobei 11	3_0	1.63	305.0897928	224.3282596	22569.39426	1.04	1.71
Enterobacter kobei 11	3_0	1.48	595.7803462	457.8847294	31602.61033	0.95	1.71
Enterobacter kobei 11	3_0	1.36	682.2177482	569.7061143	28917.17115	0.88	1.71
Enterobacter kobei 11	3_0	1.45	657.6598335	617.7244049	36158.24637	0.93	1.71
Enterobacter kobei 11	3_5	1.46	809.2613534	359.2517859	33365.37219	0.93	1.71
Enterobacter kobei 11	3_5	1.37	1293.407364	484.110855	41553.29627	0.88	1.71
Enterobacter kobei 11	3_5	1.27	506.4530724	147.1753007	12243.96317	0.83	1.71
Enterobacter kobei 11	3_5	1.47	797.4415234	259.2016403	31541.40982	0.94	1.71
Enterobacter kobei 11	4_0	1.39	1091.89385	721.2171031	44820.75401	0.9	1.71
Enterobacter kobei 11	4_0	1.42	493.4464045	285.4074734	20672.36594	0.91	1.71
Enterobacter kobei 11	4_0	1.51	736.2002096	424.2167506	37797.92462	0.97	1.71
Enterobacter kobei 11	4_0	1.4	494.2640809	227.6468484	18243.72589	0.9	1.71
Enterobacter kobei 11	5_0	1.55	575.1627719	301.8030436	31188.79557	0.99	1.71
Enterobacter kobei 11	5_0	1.56	396.1568911	211	21798.03424	0.99	1.71
Enterobacter kobei 11	5_0	1.64	372.6263243	226.3260773	26129.96275	1.04	1.71
Enterobacter kobei 11	5_0	1.52	475.4437935	234.3284245	23691.18487	0.97	1.71
Enterobacter kobei 11	6_0	1.65	413.2990959	200.9344596	27665.1002	1.05	1.71
Enterobacter kobei 11	6_0	1.61	408.3786367	179.90625	23774.42186	1.02	1.71
Enterobacter kobei 11	6_0	1.68	374.1274114	126.9114811	24257.60082	1.07	1.71
Enterobacter kobei 11	6_0	1.54	579.2402652	301.3740895	30550.71299	0.98	1.71
Enterobacter kobei 11	7_0	1.63	415.8614905	123.6922468	23111.20904	1.04	1.71
Enterobacter kobei 11	7_0	1.63	615.4790193	219.7524767	35544.24968	1.03	1.71
Enterobacter kobei 11	7_0	1.77	301.139733	124.2209539	24986.48261	1.12	1.71
Enterobacter kobei 11	7_0	1.53	537.5663351	215.3631275	25515.00636	0.98	1.71
negative control	N	-0.14	22598.61697	17718.86669	29402.8171	0	1.71
negative control	N	-0.2	19437.87137	21800.80003	26096.38986	-0.04	1.71
negative control	N	-0.21	15871.70852	17370.39697	20554.42375	-0.04	1.71
negative control	N	-0.25	24040.04866	15226.35626	21864.5696	-0.07	1.71
positive control	P	1.66	456.3503934	103.3147927	25851.23153	1.06	1.71
positive control	P	1.57	271.697341	143.7828272	15427.78901	1	1.71
positive control	P	1.73	277.0831581	120.323897	21428.33068	1.09	1.71
positive control	P	1.74	313.1115993	160.6588719	25757.00004	1.1	1.71
Klebsiella pneumoniae 12	1_0	1.39	516.8922267	543.698366	26044.44116	0.9	1.77
Klebsiella pneumoniae 12	1_0	1.31	1091.487245	1194.967378	46597.69078	0.86	1.77
Klebsiella pneumoniae 12	1_0	1.29	798.7501618	769.3401796	30552.37816	0.85	1.77
Klebsiella pneumoniae 12	1_0	1.36	720.1532689	745.3362139	33675.44433	0.89	1.77
Klebsiella pneumoniae 12	1_5	1.44	590.6794303	791.5	38304.00633	0.93	1.77
Klebsiella pneumoniae 12	1_5	1.43	556.2219838	686.5435178	33401.23899	0.92	1.77
Klebsiella pneumoniae 12	1_5	1.37	556.9843098	733.4038205	30289.59708	0.89	1.77
Klebsiella pneumoniae 12	1_5	1.37	491.0960291	606.1463417	25852.65422	0.89	1.77
Klebsiella pneumoniae 12	2_0	1.5	509.906061	698.0986812	38272.56515	0.97	1.77
Klebsiella pneumoniae 12	2_0	1.45	396.7969158	352.4821282	21332.12231	0.94	1.77
Klebsiella pneumoniae 12	2_0	1.49	438.6595529	439.9743254	27129.89063	0.96	1.77
Klebsiella pneumoniae 12	2_0	1.51	230.3797955	191.179132	13777.71921	0.97	1.77
Klebsiella pneumoniae 12	2_5	1.44	633.1456667	639.9735968	35039.54083	0.93	1.77
Klebsiella pneumoniae 12	2_5	1.49	607.4802321	504.3625445	34515.88582	0.96	1.77
Klebsiella pneumoniae 12	2_5	1.4	801.5452779	787.0698574	40226.80728	0.91	1.77
Klebsiella pneumoniae 12	2_5	1.54	487.9355859	541.8784185	35431.44729	0.99	1.77
Klebsiella pneumoniae 12	3_0	1.35	706.0314327	698.2951584	31136.71433	0.88	1.77
Klebsiella pneumoniae 12	3_0	1.35	612.3920039	608.7682283	27284.15896	0.88	1.77
Klebsiella pneumoniae 12	3_0	1.44	650.7585877	590.5820758	33827.1174	0.93	1.77
Klebsiella pneumoniae 12	3_0	1.39	518.6976158	550.0120951	26149.58661	0.9	1.77
Klebsiella pneumoniae 12	3_5	1.54	432.7685373	413.4081596	29086.25739	0.99	1.77
Klebsiella pneumoniae 12	3_5	1.53	276.8399731	217.2686259	16887.44657	0.98	1.77
Klebsiella pneumoniae 12	3_5	1.6	321.5649532	315.1206166	25233.07297	1.02	1.77
Klebsiella pneumoniae 12	3_5	1.41	900.0031018	734.4976545	42477.43458	0.92	1.77
Klebsiella pneumoniae 12	4_0	1.63	427.9885118	325.7682774	32493.33716	1.04	1.77
Klebsiella pneumoniae 12	4_0	1.73	376.9478252	259.1863036	33843.46886	1.09	1.77
Klebsiella pneumoniae 12	4_0	1.62	423.7415511	337.2694761	31915.05825	1.03	1.77
Klebsiella pneumoniae 12	4_0	1.49	711.5305048	481.9713295	36646.20467	0.96	1.77
Klebsiella pneumoniae 12	5_0	1.9	221.7119577	136.7579906	28769.40741	1.19	1.77
Klebsiella pneumoniae 12	5_0	1.73	379.1223086	208.3256736	31790.13627	1.1	1.77
Klebsiella pneumoniae 12	5_0	1.66	387.0207534	163.909323	25125.31148	1.05	1.77
Klebsiella pneumoniae 12	5_0	1.8	197.7457786	172.1184796	23124.07614	1.13	1.77
Klebsiella pneumoniae 12	6_0	1.86	262.8921295	157.1579272	30181.12246	1.17	1.77
Klebsiella pneumoniae 12	6_0	1.65	308.8037941	210.8431064	23348.96165	1.05	1.77
Klebsiella pneumoniae 12	6_0	1.49	770.1281164	351.6105725	34311.27474	0.96	1.77
Klebsiella pneumoniae 12	6_0	1.55	472.0418272	336.7527442	28833.57541	0.99	1.77
Klebsiella pneumoniae 12	7_0	1.63	639.5140028	154.8681421	34093.20953	1.04	1.77
Klebsiella pneumoniae 12	7_0	1.51	592.8739066	259.6844012	27527.26053	0.97	1.77
Klebsiella pneumoniae 12	7_0	1.43	629.1464636	362.0925499	26798.14882	0.93	1.77
Klebsiella pneumoniae 12	7_0	1.49	457.7921728	264.2223725	22143.18979	0.96	1.77
negative control	N	-0.48	25853.23808	11215.40531	12255.06124	-0.15	1.77
negative control	N	-0.33	28797.3668	11208.5073	18574.99256	-0.07	1.77
negative control	N	-0.21	20979.83097	7837.950586	17864.1059	0	1.77
negative control	N	-0.39	24503.16994	9736.355641	13812.98509	-0.11	1.77
positive control	P	1.65	393.0290575	117.7814619	22698.23705	1.05	1.77
positive control	P	1.56	460.590309	124.1532133	21349.70356	1	1.77
positive control	P	1.59	609.1224789	108.592785	28129.7877	1.02	1.77
positive control	P	1.61	470.339909	233.2772573	28393.87523	1.02	1.77
Klebsiella pneumoniae 13	1_0	-0.18	28240.26635	35299.67812	41876.87677	0.07	1.6
Klebsiella pneumoniae 13	1_0	-0.17	21644.51858	21319.56455	28814.09381	0.07	1.6
Klebsiella pneumoniae 13	1_0	-0.19	16511.11837	18213.2454	22536.14927	0.06	1.6
Klebsiella pneumoniae 13	1_0	-0.23	29969.44451	31480.81091	36464.25281	0.04	1.6
Klebsiella pneumoniae 13	1_5	-0.21	24694.32813	23672.67426	29490.22857	0.05	1.6
Klebsiella pneumoniae 13	1_5	-0.19	20627.46219	41204.08539	39858.87218	0.06	1.6
Klebsiella pneumoniae 13	1_5	-0.26	28612.22623	37365.03381	36025.9794	0.02	1.6
Klebsiella pneumoniae 13	1_5	-0.21	19936.81383	30461.01018	31254.6971	0.05	1.6
Klebsiella pneumoniae 13	2_0	-0.33	26971.46236	33333.78088	27949.42548	-0.03	1.6
Klebsiella pneumoniae 13	2_0	-0.13	12897.8363	38461.11287	37854.21662	0.1	1.6
Klebsiella pneumoniae 13	2_0	-0.19	20290.85239	34513.89211	35018.47239	0.06	1.6
Klebsiella pneumoniae 13	2_0	-0.15	15241.74137	28480.10301	31040.3953	0.09	1.6
Klebsiella pneumoniae 13	2_5	-0.03	9922.928304	33132.70486	40069.21654	0.16	1.6
Klebsiella pneumoniae 13	2_5	0.01	5813.169506	19650.04786	25970.61483	0.19	1.6
Klebsiella pneumoniae 13	2_5	-0.24	10820.08545	44151.36162	31369.96476	0.03	1.6
Klebsiella pneumoniae 13	2_5	-0.19	9112.366236	39336.90999	31089.99414	0.06	1.6
Klebsiella pneumoniae 13	3_0	-0.17	5342.437155	29252.33827	23568.20533	0.08	1.6
Klebsiella pneumoniae 13	3_0	-0.28	9080.207649	45038.37759	28533.7434	0.01	1.6
Klebsiella pneumoniae 13	3_0	-0.28	7685.265772	36665.88078	23095.79849	0	1.6
Klebsiella pneumoniae 13	3_0	-0.26	12421.51114	44619.23723	31553.6688	0.02	1.6
Klebsiella pneumoniae 13	3_5	1.36	651.92828	453.6026421	25089.82087	1.03	1.6
Klebsiella pneumoniae 13	3_5	1.41	733.9584692	703.6737923	37174.9796	1.07	1.6
Klebsiella pneumoniae 13	3_5	1.15	1048.580756	1244.404495	32355.10408	0.9	1.6
Klebsiella pneumoniae 13	3_5	1.21	1043.154662	1017.010199	33508.59093	0.94	1.6
Klebsiella pneumoniae 13	4_0	1.33	1101.270832	648.3063292	37491.41559	1.02	1.6
Klebsiella pneumoniae 13	4_0	1.3	1041.008153	619.9580301	33126.93589	1	1.6
Klebsiella pneumoniae 13	4_0	1.36	908.4957377	469.4008558	31837.61145	1.04	1.6
Klebsiella pneumoniae 13	4_0	1.5	475.2913988	338.8162934	25744.23672	1.12	1.6
Klebsiella pneumoniae 13	5_0	1.34	970.9570947	393.8090321	30015.71316	1.02	1.6
Klebsiella pneumoniae 13	5_0	1.41	1026.91011	465.5	38378.27113	1.07	1.6
Klebsiella pneumoniae 13	5_0	1.41	725.9456874	341.0685458	27559.11583	1.07	1.6
Klebsiella pneumoniae 13	5_0	1.38	662.2404024	322.6305563	23869.8357	1.05	1.6
Klebsiella pneumoniae 13	6_0	1.55	518.288448	230.1247486	26792.06147	1.16	1.6
Klebsiella pneumoniae 13	6_0	1.48	663.0769819	372.5578016	31630.28886	1.11	1.6
Klebsiella pneumoniae 13	6_0	1.46	846.5817983	448.021315	37307.5414	1.1	1.6
Klebsiella pneumoniae 13	6_0	1.44	717.6592651	333.25	29252.24338	1.09	1.6
Klebsiella pneumoniae 13	7_0	1.39	754.8555916	316.5470237	26184.99518	1.05	1.6
Klebsiella pneumoniae 13	7_0	1.49	669.8026759	191.1324178	26773.06762	1.12	1.6
Klebsiella pneumoniae 13	7_0	1.47	493.32243	237.2337021	21798.3242	1.11	1.6
Klebsiella pneumoniae 13	7_0	1.5	671.3870576	280.7756594	30192.14132	1.12	1.6
negative control	N	-0.29	23417.95239	9340.095249	16779.62001	0	1.6
negative control	N	-0.37	41994.98471	21492.68683	27214.01533	-0.05	1.6
negative control	N	-0.49	27226.89725	19637.72191	15174.0833	-0.12	1.6
negative control	N	-0.4	29246.36011	19538.67038	19507.85117	-0.07	1.6
positive control	P	1.38	311.2267601	168.9283151	11643.09465	1.05	1.6
positive control	P	1.62	225.5737143	129.3616078	14694.61873	1.2	1.6
positive control	P	1.3	938.3776686	225.798579	23489.72621	1	1.6
positive control	P	1.54	363.0049166	189.2512357	19293.78658	1.15	1.6
Serratia marcescens 14	1_0	-0.09	20503.03343	28561.6868	39511.5979	0.04	1.67
Serratia marcescens 14	1_0	-0.2	24137.64581	33788.06128	36590.41273	-0.03	1.67
Serratia marcescens 14	1_0	-0.14	16483.32146	24392.0249	29890.26198	0.01	1.67
Serratia marcescens 14	1_0	-0.12	13559.73151	21036.82587	25980.93714	0.02	1.67
Serratia marcescens 14	1_5	0.02	10569.97151	22386.453	34585.1323	0.1	1.67
Serratia marcescens 14	1_5	-0.08	17193.9143	32092.92275	40598.67814	0.04	1.67
Serratia marcescens 14	1_5	-0.15	21850.90336	26408.53088	33908.76472	0	1.67
Serratia marcescens 14	1_5	-0.03	11787.07984	14576.96455	24688.0437	0.08	1.67
Serratia marcescens 14	2_0	-0.1	18653.92186	20783.65676	31182.24288	0.03	1.67
Serratia marcescens 14	2_0	-0.22	27009.83735	27990.86979	32773.52134	-0.04	1.67
Serratia marcescens 14	2_0	-0.12	19342.97757	26947.60313	35263.67344	0.02	1.67
Serratia marcescens 14	2_0	-0.15	24219.64946	25294.13967	35287.46342	0	1.67
Serratia marcescens 14	2_5	-0.05	15931.19577	19362.14615	31371.3372	0.06	1.67
Serratia marcescens 14	2_5	-0.05	15964.83041	15408.05187	28113.34522	0.06	1.67
Serratia marcescens 14	2_5	-0.06	12934.88693	15347.47127	24771.49935	0.06	1.67
Serratia marcescens 14	2_5	-0.08	13986.92842	16233.49484	25096.09535	0.04	1.67
Serratia marcescens 14	3_0	0.06	16510.62539	6955.301065	26744.29871	0.13	1.67
Serratia marcescens 14	3_0	0.06	23396.1145	11883.87528	40501.81889	0.13	1.67
Serratia marcescens 14	3_0	0	21333.1379	6711.998676	27949.00372	0.09	1.67
Serratia marcescens 14	3_0	0.09	19081.91899	8720.678459	34080.72536	0.15	1.67
Serratia marcescens 14	3_5	0.81	3503.400531	1902.451444	35292.49834	0.58	1.67
Serratia marcescens 14	3_5	0.86	3261.657544	1276.763028	33074.02883	0.61	1.67
Serratia marcescens 14	3_5	-0.12	15232.18844	20570.13129	27165.53169	0.02	1.67
Serratia marcescens 14	3_5	0	7604.229491	18122.98778	25829.30499	0.09	1.67
Serratia marcescens 14	4_0	1.45	766.0453907	435.0905594	33685.0154	0.96	1.67
Serratia marcescens 14	4_0	1.55	538.4165672	405.4154887	33375.44674	1.02	1.67
Serratia marcescens 14	4_0	1.68	481.3670748	225.3011055	33638.4173	1.1	1.67
Serratia marcescens 14	4_0	1.64	461.4810149	289.1863079	32853.15967	1.07	1.67
Serratia marcescens 14	5_0	1.46	707.1816032	422.2907981	32425.02674	0.96	1.67
Serratia marcescens 14	5_0	1.58	626.9336814	360.4628942	37155.14346	1.04	1.67
Serratia marcescens 14	5_0	1.59	508.1174482	344.7981848	33189.33885	1.04	1.67
Serratia marcescens 14	5_0	1.65	288.1604523	179.9898713	20706.58411	1.08	1.67
Serratia marcescens 14	6_0	1.46	854.5657507	256.9932642	31982.33866	0.97	1.67
Serratia marcescens 14	6_0	1.62	532.5277062	169.5899987	29010.34541	1.06	1.67
Serratia marcescens 14	6_0	1.55	399.1813382	187.7804595	20978.35781	1.02	1.67
Serratia marcescens 14	6_0	1.65	430.789964	222.0575259	28987.79289	1.08	1.67
Serratia marcescens 14	7_0	1.51	534.0498349	233.0342946	24591.13517	0.99	1.67
Serratia marcescens 14	7_0	1.5	538.7728843	229.984647	24180.76676	0.99	1.67
Serratia marcescens 14	7_0	1.59	521.6975412	196.847319	27635.6347	1.04	1.67
Serratia marcescens 14	7_0	1.61	531.8820016	220.9639795	30325.53076	1.05	1.67
negative control	N	-0.23	20123.80604	14785.28884	20460.98259	-0.05	1.67
negative control	N	-0.15	21714.19969	12573.54501	24035.4382	0	1.67
negative control	N	-0.21	24137.43471	14229.42091	23446.6946	-0.04	1.67
negative control	N	-0.23	23701.76712	14175.53034	22218.38795	-0.05	1.67
positive control	P	1.52	721.7313149	208.039961	30550.69881	1	1.67
positive control	P	1.58	427.8170273	116.2766633	20694.9147	1.04	1.67
positive control	P	1.74	244.921125	88.75002172	18344.4655	1.13	1.67
positive control	P	1.62	395.8555946	191.91511	24753.52991	1.06	1.67
Enterobacter cloacae 15	1_0	0.03	11364.58198	27193.34782	40854.31744	0.17	1.81
Enterobacter cloacae 15	1_0	-0.11	19746.06419	33907.73799	41239.32512	0.09	1.81
Enterobacter cloacae 15	1_0	-0.04	17323.67988	23679.55527	37032.18427	0.13	1.81
Enterobacter cloacae 15	1_0	-0.11	8907.927807	21329.08422	23216.77811	0.09	1.81
Enterobacter cloacae 15	1_5	-0.2	28493.35884	39571.95763	43040.83121	0.05	1.81
Enterobacter cloacae 15	1_5	-0.15	11771.4233	38877.16176	35611.72151	0.07	1.81
Enterobacter cloacae 15	1_5	0	9609.811185	13260.16022	22679.48355	0.16	1.81
Enterobacter cloacae 15	1_5	-0.19	22672.57497	20960.57297	28160.53192	0.05	1.81
Enterobacter cloacae 15	2_0	0.16	6997.740719	12761.29889	28473.71598	0.25	1.81
Enterobacter cloacae 15	2_0	0.08	12505.90074	19289.04481	37842.25192	0.2	1.81
Enterobacter cloacae 15	2_0	0.05	14303.47733	22558.44061	41549.72947	0.19	1.81
Enterobacter cloacae 15	2_0	0.06	6580.887018	14241.42108	23790.21886	0.19	1.81
Enterobacter cloacae 15	2_5	0.34	8197.564114	8536.883347	36262.89138	0.34	1.81
Enterobacter cloacae 15	2_5	0.3	11364.72497	9634.528113	41788.56907	0.32	1.81
Enterobacter cloacae 15	2_5	0.16	9496.216215	13126.62788	32997.29397	0.25	1.81
Enterobacter cloacae 15	2_5	0.34	7428.585948	9443.372299	36921.25381	0.35	1.81
Enterobacter cloacae 15	3_0	0.72	3341.14201	3186.877124	33873.34193	0.55	1.81
Enterobacter cloacae 15	3_0	0.75	3806.85547	4607.751367	47057.11664	0.57	1.81
Enterobacter cloacae 15	3_0	1.09	1138.093485	1430.820567	31373.6996	0.76	1.81
Enterobacter cloacae 15	3_0	1.23	1022.251237	1228.279029	37839.36425	0.84	1.81
Enterobacter cloacae 15	3_5	1.44	747.6649352	446.9969412	32694.27512	0.95	1.81
Enterobacter cloacae 15	3_5	1.62	486.7218158	342.7056547	34349.49086	1.05	1.81
Enterobacter cloacae 15	3_5	1.46	978.3449873	457.9059854	41645.30766	0.97	1.81
Enterobacter cloacae 15	3_5	1.49	648.0262681	463.8048802	34312.71782	0.98	1.81
Enterobacter cloacae 15	4_0	1.63	389.2742711	166.8164322	23647.52791	1.06	1.81
Enterobacter cloacae 15	4_0	1.54	549.7204691	244.4066071	27753.3117	1.01	1.81
Enterobacter cloacae 15	4_0	1.49	549.6212416	305.5815424	26671.77624	0.98	1.81
Enterobacter cloacae 15	4_0	1.61	470.8351505	250.2292005	29159.78698	1.05	1.81
Enterobacter cloacae 15	5_0	1.67	394.7418127	216.4538673	28279.15774	1.08	1.81
Enterobacter cloacae 15	5_0	1.51	842.1374075	384.3072409	39292.73332	0.99	1.81
Enterobacter cloacae 15	5_0	1.63	354.0907826	121.3295391	20182.10025	1.06	1.81
Enterobacter cloacae 15	5_0	1.44	875.6145621	377.3094751	34428.13491	0.95	1.81
Enterobacter cloacae 15	6_0	1.59	531.7137573	219.7564622	29355.75406	1.04	1.81
Enterobacter cloacae 15	6_0	1.57	546.2601297	215.3403403	28304.14977	1.03	1.81
Enterobacter cloacae 15	6_0	1.52	527.0198819	189.5451538	23457.83711	1	1.81
Enterobacter cloacae 15	6_0	1.64	498.547738	197.8415263	30422.37851	1.06	1.81
Enterobacter cloacae 15	7_0	1.59	413.3365589	190.9374193	23272.23441	1.03	1.81
Enterobacter cloacae 15	7_0	1.55	375.3241026	130.2090673	17871.22731	1.01	1.81
Enterobacter cloacae 15	7_0	1.59	380.6631213	106.3404269	19105.19777	1.04	1.81
Enterobacter cloacae 15	7_0	1.69	424.9684144	136.6304263	27394.51291	1.09	1.81
negative control	N	-0.31	31776.13223	26650.34669	28660.89482	-0.01	1.81
negative control	N	-0.39	34581.85609	26944.62489	24955.81081	-0.06	1.81
negative control	N	-0.29	16700.54903	11809.98123	14747.0628	0	1.81
negative control	N	-0.29	25913.37287	17316.04912	22383.06043	0	1.81
positive control	P	1.91	130.3108617	83.43994168	17340.44647	1.21	1.81
positive control	P	1.52	396.8260678	101.560362	16656.83625	1	1.81
positive control	P	1.88	259.4544623	61.03125	24172.20904	1.2	1.81
positive control	P	1.73	336.7644842	116.0606044	24347.01381	1.11	1.81
