# Supplementary material for: Study on carbapenemase-producing bacteria by matrix-assisted laser desorption/ionization approach
Source: PLoS One. 2021 Mar 18;16(3):e0247369. doi: 10.1371/journal.pone.0247369 (PMC7971901; doi:10.1371/journal.pone.0247369)
Supplement: S2 Data — nhydrInt 300.2"—the signal intensity of the unhydrolyzed imipenem [M+H]+; "nhydrInt 489"—the signal intensity of undhydrolyzed imipenem in an adduct form; "calInt"—intensity of the calibrator used (m/z 607.3); "deltaC"—differences between logRQ of positive and negative control. (CSV) [file pone.0247369.s004.csv]

OD [McF]	Strain	time [minutes]	maxInt	logRQ	nhydrInt 300.2	nhydrInt 489	calInt	normVal	deltaC
4	Klebsiella oxytoca 2	1	43382.55	0.08	13217.61163	14095.26569	32593.08131	0.2	2.05
4	Klebsiella oxytoca 2	1	51006.08	-0.01	17396.56303	22844.08668	39108.69035	0.15	2.05
4	Klebsiella oxytoca 2	1	52006.97	0.01	15628.73436	19016.92933	35104.67655	0.16	2.05
4	Klebsiella oxytoca 2	1	32487.82	0.05	7559.813994	11735.73746	21694.72391	0.18	2.05
4	Klebsiella oxytoca 2	2	39400.82	0.18	6416.164614	13470.9039	30230.26964	0.26	2.05
4	Klebsiella oxytoca 2	2	36726.02	0.33	5378.029324	7542.492023	27419.01793	0.34	2.05
4	Klebsiella oxytoca 2	2	42548.09	0.22	7413.487293	13038.23872	34306.95621	0.28	2.05
4	Klebsiella oxytoca 2	2	41455.57	0.03	12213.2227	18410.24037	32823.49386	0.17	2.05
4	Klebsiella oxytoca 2	3	55594.68	0.46	9805.123583	3917.387626	39566.78806	0.42	2.05
4	Klebsiella oxytoca 2	3	55594.68	0.46	9805.123583	3917.387626	39566.78806	0.42	2.05
4	Klebsiella oxytoca 2	3	46493.12	0.51	8175.501498	3737.36965	38170.81879	0.44	2.05
4	Klebsiella oxytoca 2	3	44924.63	0.48	6941.764834	3267.000181	30554.1753	0.43	2.05
4	Klebsiella oxytoca 2	4	44924.63	0.48	6941.764834	3267.000181	30554.1753	0.43	2.05
4	Klebsiella oxytoca 2	4	40296.46	0.51	6166.31907	3268.11606	30289.60632	0.44	2.05
4	Klebsiella oxytoca 2	4	46493.12	0.51	8175.501498	3737.36965	38170.81879	0.44	2.05
4	Klebsiella oxytoca 2	4	46493.12	0.51	8175.501498	3737.36965	38170.81879	0.44	2.05
4	Klebsiella oxytoca 2	5	44840.11	1.51	816.8002278	356.638237	38293.87432	1.02	2.05
4	Klebsiella oxytoca 2	5	49879.98	1.46	867.3402386	425.8323219	37005.41254	0.99	2.05
4	Klebsiella oxytoca 2	5	50129.25	1.44	899.4220995	427.3793182	36871.49445	0.98	2.05
4	Klebsiella oxytoca 2	5	42124.98	1.45	682.0269975	351.705242	28858.82781	0.99	2.05
4	Klebsiella oxytoca 2	10	42916.29	1.65	468.5510899	268.4069677	33260.63536	1.05	2.05
4	Klebsiella oxytoca 2	10	33806.92	1.59	519.2432197	231.235476	29278.63065	1.02	2.05
4	Klebsiella oxytoca 2	10	32170.72	1.36	811.6793412	226.2545737	23509.22151	0.9	2.05
4	Klebsiella oxytoca 2	10	21333.23	1.57	330.3941983	129.0005567	17115.04643	1.01	2.05
4	Klebsiella oxytoca 2	15	36044.85	1.34	1062.325559	342.0017086	30775.49531	0.9	2.05
4	Klebsiella oxytoca 2	15	37641.85	1.33	1028.272859	327.375	29019.00756	0.89	2.05
4	Klebsiella oxytoca 2	15	26565.06	1.51	528.3567602	139.6397322	21730.74536	0.98	2.05
4	Klebsiella oxytoca 2	15	40807.44	1.51	759.8615568	245.7616005	32366.34664	0.98	2.05
4	Klebsiella oxytoca 2	20	34922.83	1.84	310.8716859	95.78309488	28353.64339	1.14	2.05
4	Klebsiella oxytoca 2	20	29251.43	1.73	399.7801983	150.3686144	29251.42885	1.08	2.05
4	Klebsiella oxytoca 2	20	22561.88	1.49	421.7759937	171.7517728	18158.35569	0.97	2.05
4	Klebsiella oxytoca 2	20	24097.89	1.55	319.5847772	145.3374588	16483.98742	1	2.05
4	Klebsiella oxytoca 2	25	26116.42	1.42	692.8600946	106.0165577	20872.98169	0.93	2.05
4	Klebsiella oxytoca 2	25	32696.74	1.33	915.5633756	221.0938091	24075.69872	0.89	2.05
4	Klebsiella oxytoca 2	25	25662.81	1.57	480.1183468	210.8589361	25662.81256	1.01	2.05
4	Klebsiella oxytoca 2	25	25531.05	1.44	666.3109419	182.2865016	23253.00483	0.94	2.05
4	Klebsiella oxytoca 2	30	22652.36	1.37	578.9173498	252.0288716	19468.4514	0.91	2.05
4	Klebsiella oxytoca 2	30	27474.06	1.5	458.112799	100.1065228	17459.85128	0.97	2.05
4	Klebsiella oxytoca 2	30	24106.91	1.64	336.4005256	107.9579283	19189.20224	1.04	2.05
4	Klebsiella oxytoca 2	30	40011.53	1.5	575.531636	177.2075232	24002.11503	0.98	2.05
4	negative control	n	25431.58	-0.5	24004.62526	10162.58419	10829.3693	0	2.05
4	negative control	n	27924.72	-0.68	27924.71835	7360.997554	7353.035509	-0.09	2.05
4	negative control	n	26646.59	-0.56	26604.34471	10067.02941	10029.90708	-0.03	2.05
4	negative control	n	33619.65	-0.5	32847.29577	11090.75536	14012.22904	0	2.05
4	positive control	p	22160.96	1.66	355.4147767	134.5850116	22160.95765	1.05	2.05
4	positive control	p	19683.14	1.62	324.4802134	146.098181	19683.13909	1.03	2.05
4	positive control	p	21632.26	1.57	454.6622845	133.766549	21632.25628	1.01	2.05
4	positive control	p	26032.67	1.55	528.0612783	195.6436889	25855.69272	1	2.05
7	Klebsiella oxytoca 2	1	38817.93	1.42	532.081129	488.1426296	26702.3427	1.04	1.52
7	Klebsiella oxytoca 2	1	45157.08	1.45	750.0635787	490.8584665	35369.31079	1.07	1.52
7	Klebsiella oxytoca 2	1	38448.26	1.36	673.8890071	605.992038	29389.15185	1.01	1.52
7	Klebsiella oxytoca 2	1	39906.23	1.32	577.3465669	627.368957	25393.16033	0.98	1.52
7	Klebsiella oxytoca 2	2	36240.7	1.42	537.6310665	428.0793472	25270.54826	1.04	1.52
7	Klebsiella oxytoca 2	2	39528.64	1.37	751.2068202	557.8965017	30850.47692	1.01	1.52
7	Klebsiella oxytoca 2	2	37528.67	1.53	436.3182948	398.553202	28352.4927	1.12	1.52
7	Klebsiella oxytoca 2	2	48382.01	1.44	774.2978355	514.4183655	35513.5634	1.06	1.52
7	Klebsiella oxytoca 2	3	40736.09	1.39	614.1305319	531.7939308	28108.27507	1.02	1.52
7	Klebsiella oxytoca 2	3	51227.19	1.41	899.1066229	586.1210998	37854.34881	1.04	1.52
7	Klebsiella oxytoca 2	3	45422.4	1.47	808.3995735	327.1638507	33148.69164	1.07	1.52
7	Klebsiella oxytoca 2	3	43598.54	1.49	683.0176345	357.5	32217.50484	1.09	1.52
7	Klebsiella oxytoca 2	4	40471.43	1.37	967.4096833	463.0290784	33379.67811	1.01	1.52
7	Klebsiella oxytoca 2	4	45649.56	1.36	864.3172364	476.8148467	30671.87722	1	1.52
7	Klebsiella oxytoca 2	4	35583.69	1.52	637.914214	378.0436179	33556.12992	1.11	1.52
7	Klebsiella oxytoca 2	4	41570.82	1.41	838.3345374	404.8520198	31726.86078	1.04	1.52
7	Klebsiella oxytoca 2	5	51977.08	1.46	839.4860755	418.3502198	36399.45423	1.07	1.52
7	Klebsiella oxytoca 2	5	49465.82	1.45	836.8080238	351.2517371	33636.73697	1.07	1.52
7	Klebsiella oxytoca 2	5	50473.44	1.51	788.9472522	411.5561207	38610.85205	1.1	1.52
7	Klebsiella oxytoca 2	5	48156.47	1.42	822.2283368	375.8398311	31433.28212	1.04	1.52
7	Klebsiella oxytoca 2	10	33716.89	1.59	511.7189476	139.6079254	25470.85385	1.16	1.52
7	Klebsiella oxytoca 2	10	33734.08	1.66	410.371623	166.3405038	26350.79334	1.2	1.52
7	Klebsiella oxytoca 2	10	46921.22	1.55	765.44055	386.5115355	40944.36606	1.13	1.52
7	Klebsiella oxytoca 2	10	52547.6	1.43	775.6665743	342.3903827	30016.82349	1.05	1.52
7	Klebsiella oxytoca 2	15	27905.17	1.04	415.1493895	1187.144585	17698.83673	0.8	1.52
7	Klebsiella oxytoca 2	15	32750.28	1.12	579.4964561	1692.012726	30004.56273	0.85	1.52
7	Klebsiella oxytoca 2	15	49968.8	1.03	1018.957279	2291.810268	35786.96723	0.79	1.52
7	Klebsiella oxytoca 2	15	35586.89	1.07	650.0951597	1916.666957	30329.1339	0.82	1.52
7	Klebsiella oxytoca 2	20	51398	1.5	845.1650389	354.4096485	37913.44299	1.1	1.52
7	Klebsiella oxytoca 2	20	43618.4	1.56	611.8954271	296.3983603	32909.58619	1.14	1.52
7	Klebsiella oxytoca 2	20	37240.43	1.56	733.1432496	239.1576974	35188.85269	1.14	1.52
7	Klebsiella oxytoca 2	20	42324.71	1.51	673.4690635	323.3515625	31905.99885	1.1	1.52
7	Klebsiella oxytoca 2	25	45164.64	1.52	933.796205	388.7566788	43760.32717	1.11	1.52
7	Klebsiella oxytoca 2	25	37129.08	1.38	774.6897956	341.3222119	26955.00757	1.02	1.52
7	Klebsiella oxytoca 2	25	43678.14	1.71	571.6223025	261.1976372	42681.34551	1.23	1.52
7	Klebsiella oxytoca 2	25	49614.92	1.68	474.4837319	369.058477	40048.16069	1.21	1.52
7	Klebsiella oxytoca 2	30	26055.26	1.62	440.1278429	160.9313366	24913.73108	1.17	1.52
7	Klebsiella oxytoca 2	30	46391.87	1.48	832.0918822	461.9713	38761.87899	1.08	1.52
7	Klebsiella oxytoca 2	30	45983.83	1.53	679.7783586	336.0491357	34320.06987	1.12	1.52
7	Klebsiella oxytoca 2	30	37020.78	1.55	571.9850427	249.6327494	29001.63448	1.13	1.52
7	negative control	n	22042.21	-0.17	17958.29618	9525.662612	18377.72728	0	1.52
7	negative control	n	19755.56	-0.29	16434.2285	6805.071151	11905.06313	-0.08	1.52
7	negative control	n	20796.34	-0.17	20302.57595	5464.465054	17437.4683	0	1.52
7	negative control	n	28496.66	-0.2	25573.31544	8435.34302	21658.30778	-0.02	1.52
7	positive control	p	21011.25	1.42	358.5768675	134.8900626	12992.27098	1.04	1.52
7	positive control	p	20158.9	1.35	700.2812964	173.1817693	19661.47238	1	1.52
7	positive control	p	23145.91	1.36	515.3848573	165.0143361	15605.34936	1.01	1.52
7	positive control	p	25360.93	1.48	484.4636405	193.5880468	20525.94358	1.08	1.52
4	Escherichia coli 3	1	49130.27	1.37	951.677702	475.2375374	33092.51248	0.95	1.9
4	Escherichia coli 3	1	51974.11	1.36	1033.800735	571.7805452	36461.23062	0.94	1.9
4	Escherichia coli 3	1	40946.9	1.43	471.301563	312.7333791	21169.94216	0.98	1.9
4	Escherichia coli 3	1	42329.02	1.33	858.2833474	596.9990484	31153.69603	0.93	1.9
4	Escherichia coli 3	2	34847.88	1.43	489.8169623	273.033064	20343.30873	0.98	1.9
4	Escherichia coli 3	2	43123.13	1.48	585.5162815	324.9138915	27252.13073	1	1.9
4	Escherichia coli 3	2	30658.94	1.47	418.9241516	257.6222417	20150.57022	1	1.9
4	Escherichia coli 3	2	42756.16	1.38	800.0363724	398.2516539	28734.80163	0.95	1.9
4	Escherichia coli 3	3	51104.81	1.46	832.8831329	498.8566316	38685.85952	1	1.9
4	Escherichia coli 3	3	46525.85	1.48	728.4770838	490.2018096	37027.78256	1.01	1.9
4	Escherichia coli 3	3	53780.92	1.5	706.576629	425.1733175	35621.90343	1.01	1.9
4	Escherichia coli 3	3	41157.89	1.26	960.1629033	703.1616686	30075.15642	0.89	1.9
4	Escherichia coli 3	4	45601.99	1.27	770.0203055	454.4752526	22783.84355	0.89	1.9
4	Escherichia coli 3	4	43684.74	1.38	815.9589265	365.344939	28086.55161	0.95	1.9
4	Escherichia coli 3	4	57770.78	1.34	1011.684995	701.1373176	37727.58265	0.93	1.9
4	Escherichia coli 3	4	38481.73	1.32	839.8094247	452.5724104	27120.79509	0.92	1.9
4	Escherichia coli 3	5	44528.89	1.5	674.6328749	282.4187434	30013.32358	1.01	1.9
4	Escherichia coli 3	5	44373.15	1.39	966.6913396	338.1627498	31940.5625	0.96	1.9
4	Escherichia coli 3	5	35182.53	1.36	789.3559095	346.3708654	25957.86967	0.94	1.9
4	Escherichia coli 3	5	38595.74	1.37	851.2735699	434.1329856	29886.49466	0.95	1.9
4	Escherichia coli 3	10	52020.4	1.3	1243.981747	260.9439893	30079.41666	0.91	1.9
4	Escherichia coli 3	10	53275.53	1.2	1488.381178	260.0532546	27778.95395	0.86	1.9
4	Escherichia coli 3	10	33659.92	1.41	551.7457462	355.6076254	23342.74224	0.97	1.9
4	Escherichia coli 3	10	47658.71	1.38	857.9009272	196.9102292	25341.71122	0.95	1.9
4	Escherichia coli 3	15	45582.24	1.35	961.3571229	397.1620587	30619.64454	0.94	1.9
4	Escherichia coli 3	15	43455.79	1.33	921.9210583	526.8167031	31239.24276	0.93	1.9
4	Escherichia coli 3	15	48830.71	1.13	1855.580854	736.6610589	35036.30503	0.82	1.9
4	Escherichia coli 3	15	53669.24	1.13	2321.600057	601.7044452	39373.29971	0.82	1.9
4	Escherichia coli 3	20	49112.97	1.33	1159.194587	571.1549706	36753.31996	0.93	1.9
4	Escherichia coli 3	20	47139.67	1.38	856.2836067	517.3814039	32968.01988	0.95	1.9
4	Escherichia coli 3	20	39296.26	1.3	828.9314188	517.8691633	27121.66555	0.91	1.9
4	Escherichia coli 3	20	38572.9	1.39	464.233417	279.3371954	18184.30619	0.96	1.9
4	Escherichia coli 3	25	47368.18	1.41	730.4103163	649.1053114	35863.71279	0.97	1.9
4	Escherichia coli 3	25	30048.76	1.5	517.2241831	261.5563084	24512.35999	1.01	1.9
4	Escherichia coli 3	25	42999.47	1.38	812.8893065	444.9050836	30151.32383	0.95	1.9
4	Escherichia coli 3	25	37687.7	1.36	785.6583159	367.5709392	26162.28962	0.94	1.9
4	Escherichia coli 3	30	48096	1.45	834.2318328	428.8464277	35722.27037	0.99	1.9
4	Escherichia coli 3	30	48936.6	1.44	876.1385049	508.8534789	37813.6227	0.98	1.9
4	Escherichia coli 3	30	56636.93	1.41	813.3435247	494.336371	33704.19575	0.97	1.9
4	Escherichia coli 3	30	54366.12	1.42	995.5042517	641.0225201	43134.68581	0.97	1.9
4	negative control	n	25685.74	-0.52	21706.55187	9559.000535	9380.353976	-0.05	1.9
4	negative control	n	23963.41	-0.43	20870.57018	7757.725864	10642.4223	0	1.9
4	negative control	n	21748.01	-0.59	21748.00905	6926.063457	7315.846765	-0.09	1.9
4	negative control	n	34971.31	-0.59	31738.56846	20734.32176	13635.38042	-0.08	1.9
4	positive control	p	16485.08	1.65	244.7372096	81.57011302	14648.07968	1.1	1.9
4	positive control	p	20490.73	1.47	350.4816885	195.2186899	16090.0475	1	1.9
4	positive control	p	23240.28	1.8	241.277102	125.46875	23240.27836	1.17	1.9
4	positive control	p	17759.99	1.78	175.6428603	122.3465158	17759.99263	1.16	1.9
7	Escherichia coli 3	1	49130.27	1.37	951.677702	475.2375374	33092.51248	0.95	1.9
7	Escherichia coli 3	1	51974.11	1.36	1033.800735	571.7805452	36461.23062	0.94	1.9
7	Escherichia coli 3	1	40946.9	1.43	471.301563	312.7333791	21169.94216	0.98	1.9
7	Escherichia coli 3	1	42329.02	1.33	858.2833474	596.9990484	31153.69603	0.93	1.9
7	Escherichia coli 3	2	34847.88	1.43	489.8169623	273.033064	20343.30873	0.98	1.9
7	Escherichia coli 3	2	43123.13	1.48	585.5162815	324.9138915	27252.13073	1	1.9
7	Escherichia coli 3	2	30658.94	1.47	418.9241516	257.6222417	20150.57022	1	1.9
7	Escherichia coli 3	2	42756.16	1.38	800.0363724	398.2516539	28734.80163	0.95	1.9
7	Escherichia coli 3	3	51104.81	1.46	832.8831329	498.8566316	38685.85952	1	1.9
7	Escherichia coli 3	3	46525.85	1.48	728.4770838	490.2018096	37027.78256	1.01	1.9
7	Escherichia coli 3	3	53780.92	1.5	706.576629	425.1733175	35621.90343	1.01	1.9
7	Escherichia coli 3	3	41157.89	1.26	960.1629033	703.1616686	30075.15642	0.89	1.9
7	Escherichia coli 3	4	45601.99	1.27	770.0203055	454.4752526	22783.84355	0.89	1.9
7	Escherichia coli 3	4	43684.74	1.38	815.9589265	365.344939	28086.55161	0.95	1.9
7	Escherichia coli 3	4	57770.78	1.34	1011.684995	701.1373176	37727.58265	0.93	1.9
7	Escherichia coli 3	4	38481.73	1.32	839.8094247	452.5724104	27120.79509	0.92	1.9
7	Escherichia coli 3	5	44528.89	1.5	674.6328749	282.4187434	30013.32358	1.01	1.9
7	Escherichia coli 3	5	44373.15	1.39	966.6913396	338.1627498	31940.5625	0.96	1.9
7	Escherichia coli 3	5	35182.53	1.36	789.3559095	346.3708654	25957.86967	0.94	1.9
7	Escherichia coli 3	5	38595.74	1.37	851.2735699	434.1329856	29886.49466	0.95	1.9
7	Escherichia coli 3	10	52020.4	1.3	1243.981747	260.9439893	30079.41666	0.91	1.9
7	Escherichia coli 3	10	53275.53	1.2	1488.381178	260.0532546	27778.95395	0.86	1.9
7	Escherichia coli 3	10	33659.92	1.41	551.7457462	355.6076254	23342.74224	0.97	1.9
7	Escherichia coli 3	10	47658.71	1.38	857.9009272	196.9102292	25341.71122	0.95	1.9
7	Escherichia coli 3	15	45582.24	1.35	961.3571229	397.1620587	30619.64454	0.94	1.9
7	Escherichia coli 3	15	43455.79	1.33	921.9210583	526.8167031	31239.24276	0.93	1.9
7	Escherichia coli 3	15	48830.71	1.13	1855.580854	736.6610589	35036.30503	0.82	1.9
7	Escherichia coli 3	15	53669.24	1.13	2321.600057	601.7044452	39373.29971	0.82	1.9
7	Escherichia coli 3	20	49112.97	1.33	1159.194587	571.1549706	36753.31996	0.93	1.9
7	Escherichia coli 3	20	47139.67	1.38	856.2836067	517.3814039	32968.01988	0.95	1.9
7	Escherichia coli 3	20	39296.26	1.3	828.9314188	517.8691633	27121.66555	0.91	1.9
7	Escherichia coli 3	20	38572.9	1.39	464.233417	279.3371954	18184.30619	0.96	1.9
7	Escherichia coli 3	25	47368.18	1.41	730.4103163	649.1053114	35863.71279	0.97	1.9
7	Escherichia coli 3	25	30048.76	1.5	517.2241831	261.5563084	24512.35999	1.01	1.9
7	Escherichia coli 3	25	42999.47	1.38	812.8893065	444.9050836	30151.32383	0.95	1.9
7	Escherichia coli 3	25	37687.7	1.36	785.6583159	367.5709392	26162.28962	0.94	1.9
7	Escherichia coli 3	30	48096	1.45	834.2318328	428.8464277	35722.27037	0.99	1.9
7	Escherichia coli 3	30	48936.6	1.44	876.1385049	508.8534789	37813.6227	0.98	1.9
7	Escherichia coli 3	30	56636.93	1.41	813.3435247	494.336371	33704.19575	0.97	1.9
7	Escherichia coli 3	30	54366.12	1.42	995.5042517	641.0225201	43134.68581	0.97	1.9
7	negative control	n	25685.74	-0.52	21706.55187	9559.000535	9380.353976	-0.05	1.9
7	negative control	n	23963.41	-0.43	20870.57018	7757.725864	10642.4223	0	1.9
7	negative control	n	21748.01	-0.59	21748.00905	6926.063457	7315.846765	-0.09	1.9
7	negative control	n	34971.31	-0.59	31738.56846	20734.32176	13635.38042	-0.08	1.9
7	positive control	p	16485.08	1.65	244.7372096	81.57011302	14648.07968	1.1	1.9
7	positive control	p	20490.73	1.47	350.4816885	195.2186899	16090.0475	1	1.9
7	positive control	p	23240.28	1.8	241.277102	125.46875	23240.27836	1.17	1.9
7	positive control	p	17759.99	1.78	175.6428603	122.3465158	17759.99263	1.16	1.9
4	Pseudomonas aeruginosa 4	1	42069.77	0.96	1615.954463	1226.65396	25732.22327	0.7	1.62
4	Pseudomonas aeruginosa 4	1	46774.5	0.78	2424.787582	2622.224471	30481.52026	0.59	1.62
4	Pseudomonas aeruginosa 4	1	52181.55	0.74	3348.204634	3602.141369	37895.89138	0.56	1.62
4	Pseudomonas aeruginosa 4	1	51870.35	0.57	3926.756897	3984.959623	29386.14006	0.46	1.62
4	Pseudomonas aeruginosa 4	2	39274.66	1.02	893.8782146	1116.351685	20982.28367	0.73	1.62
4	Pseudomonas aeruginosa 4	2	47660.09	1	1762.462564	1867.382103	36582.77777	0.72	1.62
4	Pseudomonas aeruginosa 4	2	38731.64	1.07	940.2974476	999.1695699	22944.33162	0.77	1.62
4	Pseudomonas aeruginosa 4	2	33321.59	1.19	581.307785	613.1870756	18583.28973	0.84	1.62
4	Pseudomonas aeruginosa 4	3	32750.32	1.13	354.9740397	1040.341429	19021.39945	0.81	1.62
4	Pseudomonas aeruginosa 4	3	40924.23	1.18	486.5284453	1348.774416	27612.63943	0.83	1.62
4	Pseudomonas aeruginosa 4	3	36914.04	1.13	544.9250728	1284.030833	24894.07411	0.81	1.62
4	Pseudomonas aeruginosa 4	3	35214.4	0.98	775.3520083	1962.173264	26081.39615	0.71	1.62
4	Pseudomonas aeruginosa 4	4	34649.75	1.43	514.677623	257.2165779	20995.00915	0.99	1.62
4	Pseudomonas aeruginosa 4	4	41649.89	1.61	445.2766724	378.4455728	33493.46917	1.1	1.62
4	Pseudomonas aeruginosa 4	4	32543.09	1.36	599.632502	369.3000514	22368.44467	0.95	1.62
4	Pseudomonas aeruginosa 4	4	43919.64	1.54	549.4608799	276.1439621	28799.0436	1.06	1.62
4	Pseudomonas aeruginosa 4	5	37760.32	1.49	492.8672669	425.3807144	28451.87316	1.03	1.62
4	Pseudomonas aeruginosa 4	5	41927.49	1.24	1264.500112	815.5865104	35894.30348	0.87	1.62
4	Pseudomonas aeruginosa 4	5	54912.41	1.45	824.5641996	553.4386608	38445.01596	1	1.62
4	Pseudomonas aeruginosa 4	5	39768.67	1.4	543.396071	446.7443203	24770.24114	0.97	1.62
4	Pseudomonas aeruginosa 4	10	40283.79	1.5	625.4479664	354.6299126	31312.75114	1.03	1.62
4	Pseudomonas aeruginosa 4	10	41603.79	1.52	661.8819094	403.4876285	35007.42628	1.04	1.62
4	Pseudomonas aeruginosa 4	10	34435.53	1.56	513.9641792	214.9754611	26582.03601	1.07	1.62
4	Pseudomonas aeruginosa 4	10	36234.75	1.53	406.6775341	157.7714927	19333.96185	1.05	1.62
4	Pseudomonas aeruginosa 4	15	45878.47	1.55	574.4770617	264.7327462	29534.66653	1.06	1.62
4	Pseudomonas aeruginosa 4	15	31183.08	1.59	382.6205166	172.8286996	21398.95614	1.08	1.62
4	Pseudomonas aeruginosa 4	15	47845.78	1.62	464.2636635	338.9798078	33482.67318	1.11	1.62
4	Pseudomonas aeruginosa 4	15	46817.17	1.44	809.1848494	370.2271027	32150.85548	0.99	1.62
4	Pseudomonas aeruginosa 4	20	37153.1	1.63	286.214714	306.3135022	25056.46307	1.11	1.62
4	Pseudomonas aeruginosa 4	20	49200.35	1.48	664.2289984	443.2076109	33655.2013	1.02	1.62
4	Pseudomonas aeruginosa 4	20	44203.25	1.54	538.4628795	446.7321671	34313.75239	1.06	1.62
4	Pseudomonas aeruginosa 4	20	40729.69	1.58	393.6123649	323.6372843	27407.42493	1.08	1.62
4	Pseudomonas aeruginosa 4	25	39229.29	1.54	553.151036	334.7743507	30443.43408	1.05	1.62
4	Pseudomonas aeruginosa 4	25	43841.12	1.73	377.9314514	213.6848037	31819.7226	1.17	1.62
4	Pseudomonas aeruginosa 4	25	42041.02	1.59	541.7634091	293.0915011	32465.4946	1.09	1.62
4	Pseudomonas aeruginosa 4	25	41595.79	1.6	472.4728908	292.2606169	30640.0629	1.09	1.62
4	Pseudomonas aeruginosa 4	30	41576.99	1.36	980.5946444	535.4724163	35003.83218	0.95	1.62
4	Pseudomonas aeruginosa 4	30	29869.68	1.32	830.5419033	435.9654919	26417.33511	0.92	1.62
4	Pseudomonas aeruginosa 4	30	35935.55	1.43	665.8671913	386.5291782	28231.47327	0.99	1.62
4	Pseudomonas aeruginosa 4	30	42887.3	1.3	974.4359853	418.4431498	27924.09455	0.91	1.62
4	negative control	n	26382.61	-0.35	26382.60969	6665.947315	14786.99922	-0.11	1.62
4	negative control	n	27834.78	-0.17	18303.16899	11381.14979	20045.04154	0	1.62
4	negative control	n	39899.67	-0.19	29035.64578	9790.778012	24982.64798	-0.01	1.62
4	negative control	n	20681.98	-0.43	20681.98421	5319.688003	9566.160838	-0.16	1.62
4	positive control	p	29131.94	1.45	581.2598797	179	21414.84611	1	1.62
4	positive control	p	28044.5	1.61	406.5844745	130.2090109	22080.37601	1.1	1.62
4	positive control	p	26871.45	1.57	575.4139	141.75	26871.45411	1.08	1.62
4	positive control	p	38698.49	1.6	516.8364523	260.8230964	30760.35438	1.09	1.62
7	Pseudomonas aeruginosa 4	1	50949.85	0.62	5202.191508	261.6400387	22753.20318	0.58	1.54
7	Pseudomonas aeruginosa 4	1	43091.15	0.61	4120.594551	175.9858666	17579.30753	0.57	1.54
7	Pseudomonas aeruginosa 4	1	38407.61	0.85	2818.126854	295.4616606	21992.53665	0.73	1.54
7	Pseudomonas aeruginosa 4	1	45714.33	0.84	3116.654188	312.3712398	23658.8632	0.72	1.54
7	Pseudomonas aeruginosa 4	2	42278.21	0.72	4706.970798	369.3947185	26619.25709	0.64	1.54
7	Pseudomonas aeruginosa 4	2	50586.92	0.73	5460.104462	452.7628732	31425.21121	0.65	1.54
7	Pseudomonas aeruginosa 4	2	31373.15	0.9	2004.368511	304.6916107	18194.62701	0.76	1.54
7	Pseudomonas aeruginosa 4	2	35724.23	0.86	2372.15851	246.9026774	19045.78096	0.73	1.54
7	Pseudomonas aeruginosa 4	3	35861.03	1.06	1960.727731	249.3844804	25181.18322	0.86	1.54
7	Pseudomonas aeruginosa 4	3	23893.63	1.02	1613.738968	159.5211634	18763.64265	0.84	1.54
7	Pseudomonas aeruginosa 4	3	35110.63	0.77	3223.397176	309.0236837	20766.79757	0.67	1.54
7	Pseudomonas aeruginosa 4	3	42633.75	0.84	2684.058009	279.0440385	20516.88537	0.72	1.54
7	Pseudomonas aeruginosa 4	4	39865.1	0.66	6031.098414	442.7361719	29353.82328	0.6	1.54
7	Pseudomonas aeruginosa 4	4	43548.59	0.73	6181.066828	490.6611663	35531.49387	0.65	1.54
7	Pseudomonas aeruginosa 4	4	45165.61	0.71	5296.873695	342.2132439	28697.8168	0.63	1.54
7	Pseudomonas aeruginosa 4	4	45723.05	0.75	4500.790363	355.0805272	27157.39916	0.66	1.54
7	Pseudomonas aeruginosa 4	5	41192.5	0.82	2290.44288	132.8327021	16019.14429	0.71	1.54
7	Pseudomonas aeruginosa 4	5	49949.45	0.78	3379.486475	288.9495014	22132.89416	0.68	1.54
7	Pseudomonas aeruginosa 4	5	42411.48	0.86	3765.119097	375.4787765	30303.93047	0.74	1.54
7	Pseudomonas aeruginosa 4	5	41421.71	0.95	2728.384054	343.7873346	27410.71094	0.79	1.54
7	Pseudomonas aeruginosa 4	10	40903.43	0.84	3657.883701	340.5592794	27838.64989	0.72	1.54
7	Pseudomonas aeruginosa 4	10	34049.29	0.8	2957.443281	293.0871524	20653.17159	0.7	1.54
7	Pseudomonas aeruginosa 4	10	35532.09	1.02	1597.100437	184.3479675	18593.0788	0.84	1.54
7	Pseudomonas aeruginosa 4	10	37407.94	0.97	1651.747847	198.4469028	17078.20033	0.8	1.54
7	Pseudomonas aeruginosa 4	15	30389.03	1.07	1365.416863	160.1092289	17827.88869	0.87	1.54
7	Pseudomonas aeruginosa 4	15	30062.62	0.8	1756.950261	138.0815596	12061.33336	0.7	1.54
7	Pseudomonas aeruginosa 4	15	30299.54	1.07	1282.73109	183.5674311	17337.56092	0.87	1.54
7	Pseudomonas aeruginosa 4	15	36459.83	1	1545.169079	221.4324274	17609.63908	0.82	1.54
7	Pseudomonas aeruginosa 4	20	35816.17	0.98	1564.383307	267.0748569	17619.92461	0.81	1.54
7	Pseudomonas aeruginosa 4	20	32578.27	0.97	1736.002423	195.5529037	18053.98591	0.81	1.54
7	Pseudomonas aeruginosa 4	20	37690.61	1.14	1252.34459	160.1128354	19617.30732	0.92	1.54
7	Pseudomonas aeruginosa 4	20	33556.39	0.98	1236.742833	161.0115163	13358.2005	0.81	1.54
7	Pseudomonas aeruginosa 4	25	42723.43	0.48	6640.10374	268.2011039	20942.91699	0.49	1.54
7	Pseudomonas aeruginosa 4	25	34820.9	0.87	2085.432785	180.5671635	16721.69382	0.74	1.54
7	Pseudomonas aeruginosa 4	25	29876.34	1.07	1202.233622	255.9853173	17024.44676	0.87	1.54
7	Pseudomonas aeruginosa 4	25	28991.74	1.2	858.4940554	183.6346776	16416.4119	0.95	1.54
7	Pseudomonas aeruginosa 4	30	55621.66	0.73	5044.154149	291.0191059	28685.27958	0.65	1.54
7	Pseudomonas aeruginosa 4	30	54183.86	0.77	4572.934943	363.8691876	29282.11393	0.68	1.54
7	Pseudomonas aeruginosa 4	30	53780.43	0.46	8092.485326	243.7432567	24042.32848	0.47	1.54
7	Pseudomonas aeruginosa 4	30	47432.01	0.58	6617.11358	355.3547753	26217.4486	0.55	1.54
7	negative control	n	26319	-0.35	26319.00314	15254.91691	18751.69633	-0.05	1.54
7	negative control	n	27281.47	-0.32	20788.63771	12317.85725	15944.55135	-0.03	1.54
7	negative control	n	33195.42	-0.27	29971.75259	15355.76304	24384.23217	0	1.54
7	negative control	n	30597.82	-0.37	30597.81886	14941.16319	19615.36594	-0.06	1.54
7	positive control	p	38523.12	1.27	1048.665616	221.811274	23637.60476	1	1.54
7	positive control	p	38538.56	1.29	1224.797363	239.69192	28593.42449	1.01	1.54
7	positive control	p	38188.41	1.34	1109.373365	312.7356588	30931.14289	1.04	1.54
7	positive control	p	41274.28	1.31	892.2347018	263.6044341	23420.04511	1.02	1.54
4	Pseudomonas aeruginosa 5	1	50288.34	0.35	8114.562842	6481.915707	32979.2652	0.07	1.13
4	Pseudomonas aeruginosa 5	1	43832.7	0.39	6979.57243	4713.475567	29007.98922	0.11	1.13
4	Pseudomonas aeruginosa 5	1	54361.92	0.16	13467.11093	10365.82477	34169.36551	-0.1	1.13
4	Pseudomonas aeruginosa 5	1	49080.09	0.28	9978.995944	8293.884184	35030.2762	0.01	1.13
4	Pseudomonas aeruginosa 5	2	46993.79	0.55	4090.50903	3773.950435	28216.10755	0.25	1.13
4	Pseudomonas aeruginosa 5	2	56154.7	0.56	4455.707347	4397.431736	32401.47573	0.26	1.13
4	Pseudomonas aeruginosa 5	2	58804.88	0.55	5997.109256	3671.893858	34296.05015	0.25	1.13
4	Pseudomonas aeruginosa 5	2	37514.08	0.57	3382.652104	2410.166209	21317.88328	0.26	1.13
4	Pseudomonas aeruginosa 5	3	57631.44	0.43	8294.692352	3702.284336	32311.88938	0.14	1.13
4	Pseudomonas aeruginosa 5	3	53447.71	0.51	5176.10117	3226.032441	27248.89605	0.21	1.13
4	Pseudomonas aeruginosa 5	3	58385.98	0.54	6658.085352	4622.166765	39122.00715	0.24	1.13
4	Pseudomonas aeruginosa 5	3	48224.31	0.53	5016.319018	3152.105407	27683.96182	0.23	1.13
4	Pseudomonas aeruginosa 5	4	41799.41	0.47	4336.105101	4660.466273	26566.53465	0.18	1.13
4	Pseudomonas aeruginosa 5	4	50518.23	0.48	6378.757657	5625.92388	36428.56087	0.19	1.13
4	Pseudomonas aeruginosa 5	4	49895.01	0.62	4668.849796	2577.946105	30441.80704	0.31	1.13
4	Pseudomonas aeruginosa 5	4	49284.35	0.54	4433.218256	4728.536016	31998.72102	0.24	1.13
4	Pseudomonas aeruginosa 5	5	51016.49	0.64	5477.150261	3348.728745	38555.01177	0.33	1.13
4	Pseudomonas aeruginosa 5	5	50150.17	0.52	5358.545099	3300.270498	28937.93738	0.22	1.13
4	Pseudomonas aeruginosa 5	5	51015.74	0.66	3337.433216	3316.168836	30549.91012	0.35	1.13
4	Pseudomonas aeruginosa 5	5	55488.98	0.63	4386.106385	4244.504015	36985.13063	0.32	1.13
4	Pseudomonas aeruginosa 5	10	47493.92	1.29	1231.210779	304.1879226	29748.18016	0.9	1.13
4	Pseudomonas aeruginosa 5	10	37689.92	1.21	1126.008715	263.3872223	22681.1222	0.83	1.13
4	Pseudomonas aeruginosa 5	10	30206.61	1.14	765.6915614	907.4253465	23074.35961	0.77	1.13
4	Pseudomonas aeruginosa 5	10	45839.21	0.87	1737.214209	2753.69144	33635.57301	0.54	1.13
4	Pseudomonas aeruginosa 5	15	57439.66	0.96	3108.592402	777.7725382	35162.69295	0.61	1.13
4	Pseudomonas aeruginosa 5	15	50014.84	0.95	2942.613836	710.1384774	32828.9803	0.61	1.13
4	Pseudomonas aeruginosa 5	15	49982.44	1.23	1308.868899	755.8579306	35074.89717	0.85	1.13
4	Pseudomonas aeruginosa 5	15	45037.36	1.02	2002.669015	1001.478223	31250.39329	0.66	1.13
4	Pseudomonas aeruginosa 5	20	52765.24	1.03	2465.98912	208.5384682	28598.89585	0.67	1.13
4	Pseudomonas aeruginosa 5	20	56553.7	1.09	2940.743548	316.0674388	39639.34718	0.72	1.13
4	Pseudomonas aeruginosa 5	20	42321.24	1.12	1683.012318	728.7799651	32033.37153	0.76	1.13
4	Pseudomonas aeruginosa 5	20	31816.88	1.3	577.8733789	342.0162545	18490.81911	0.91	1.13
4	Pseudomonas aeruginosa 5	25	50792.91	1.27	1538.705346	164.6899231	31589.13809	0.88	1.13
4	Pseudomonas aeruginosa 5	25	38736.79	1.15	1911.17486	256.5198544	30676.57904	0.78	1.13
4	Pseudomonas aeruginosa 5	25	54602.9	1.33	1743.423959	219.138793	42426.6317	0.94	1.13
4	Pseudomonas aeruginosa 5	25	44047.93	1.38	1210.508969	249.9011681	34869.40177	0.98	1.13
4	Pseudomonas aeruginosa 5	30	42578.81	1.21	1759.409194	280.8375069	32928.38183	0.83	1.13
4	Pseudomonas aeruginosa 5	30	56658.8	1.13	2730.659825	432.5165875	42236.7206	0.76	1.13
4	Pseudomonas aeruginosa 5	30	56946.77	1.1	2029.453377	254.6936719	28688.28348	0.73	1.13
4	Pseudomonas aeruginosa 5	30	43417.63	1.37	1113.891334	162.1448477	29658.02089	0.97	1.13
4	negative control	n	30271.24	0.17	8914.422201	4990.895099	20553.35311	-0.09	1.13
4	negative control	n	25595.79	0.27	7391.621969	2556.679847	18526.65174	0	1.13
4	negative control	n	29976.78	0.23	6724.935707	3318.293048	17113.52919	-0.03	1.13
4	negative control	n	42591.4	0.09	14446.66013	7141.358696	26847.56163	-0.16	1.13
4	positive control	p	30593.3	1.72	489.7936781	94.38075119	30593.30317	1.28	1.13
4	positive control	p	30168.64	1.67	477.3689501	172.6268084	30168.63951	1.24	1.13
4	positive control	p	28369.67	1.6	598.6351806	109.9523948	28369.66529	1.18	1.13
4	positive control	p	34536.51	1.4	1176.517442	151.7282068	33332.34383	1	1.13
7	Pseudomonas aeruginosa 5	1	38572.21	0.93	2332.021751	412.9021088	23490.50732	0.73	1.7
7	Pseudomonas aeruginosa 5	1	44436.82	0.87	2948.024779	322.1029609	24164.82606	0.69	1.7
7	Pseudomonas aeruginosa 5	1	33358.09	0.81	3281.684196	381.6716554	23423.6063	0.66	1.7
7	Pseudomonas aeruginosa 5	1	44376.76	0.84	3868.709079	427.4093476	29650.42962	0.67	1.7
7	Pseudomonas aeruginosa 5	2	36752.56	0.96	2248.761508	360.9238143	23530.88524	0.74	1.7
7	Pseudomonas aeruginosa 5	2	46007.52	0.87	2840.035548	397.6646822	23785.2946	0.69	1.7
7	Pseudomonas aeruginosa 5	2	45741.05	0.77	3528.436101	365.3951215	22686.37641	0.63	1.7
7	Pseudomonas aeruginosa 5	2	37634.64	1.01	1490.209739	228.8928216	17424.94948	0.77	1.7
7	Pseudomonas aeruginosa 5	3	39219.25	1.04	1910.860814	228.1033444	23314.82055	0.79	1.7
7	Pseudomonas aeruginosa 5	3	40803.76	0.97	2481.881423	294.1598732	26148.32386	0.75	1.7
7	Pseudomonas aeruginosa 5	3	37815.99	0.78	3829.922254	330.356842	25003.56516	0.64	1.7
7	Pseudomonas aeruginosa 5	3	38592.96	0.94	2975.407512	285.8777903	28355.66305	0.73	1.7
7	Pseudomonas aeruginosa 5	4	33872.91	0.76	3319.006655	262.877247	20404.98039	0.63	1.7
7	Pseudomonas aeruginosa 5	4	40980.7	0.95	2148.042572	304.5587902	21742.22381	0.74	1.7
7	Pseudomonas aeruginosa 5	4	20650.79	0.9	1452.781078	225.561609	13214.06675	0.71	1.7
7	Pseudomonas aeruginosa 5	4	53590.15	0.88	2972.825726	351.9136704	25488.25145	0.7	1.7
7	Pseudomonas aeruginosa 5	5	53957.35	0.73	4309.585991	365.0420042	25277.3343	0.61	1.7
7	Pseudomonas aeruginosa 5	5	45512.87	0.8	3230.37295	422.3903096	22829.06775	0.65	1.7
7	Pseudomonas aeruginosa 5	5	49337.59	0.77	4240.760451	401.5167737	27380.88471	0.63	1.7
7	Pseudomonas aeruginosa 5	5	34003.6	0.84	2220.31834	293.8350585	17389.99018	0.68	1.7
7	Pseudomonas aeruginosa 5	10	48149.67	0.88	2845.509818	370.5615794	24253.14819	0.7	1.7
7	Pseudomonas aeruginosa 5	10	51956.07	0.82	4013.290661	372.1389993	29101.3946	0.66	1.7
7	Pseudomonas aeruginosa 5	10	45257.76	0.86	2597.008776	260.851361	20620.94464	0.69	1.7
7	Pseudomonas aeruginosa 5	10	39288.5	1.01	2462.228524	266.0398074	27651.46085	0.77	1.7
7	Pseudomonas aeruginosa 5	15	49124.73	0.89	3161.51906	344.800155	27270.99974	0.71	1.7
7	Pseudomonas aeruginosa 5	15	54762.15	0.93	3213.991014	400.5823719	30731.08898	0.73	1.7
7	Pseudomonas aeruginosa 5	15	49281.55	0.85	3074.627954	340.9245937	24228.37442	0.68	1.7
7	Pseudomonas aeruginosa 5	15	48575.13	0.87	3243.165812	364.6074539	26503.76053	0.69	1.7
7	Pseudomonas aeruginosa 5	20	50019.41	0.82	3514.21755	356.7923515	25717.43595	0.66	1.7
7	Pseudomonas aeruginosa 5	20	37780.05	0.91	2248.219114	327.7981783	20879.23779	0.72	1.7
7	Pseudomonas aeruginosa 5	20	45869.18	0.97	3148.276488	394.1711669	33077.9517	0.75	1.7
7	Pseudomonas aeruginosa 5	20	50544.34	0.81	4551.39327	483.7013191	32332.80241	0.66	1.7
7	Pseudomonas aeruginosa 5	25	32253.17	0.84	2305.247597	222.4243795	17514.30226	0.68	1.7
7	Pseudomonas aeruginosa 5	25	39296.33	1.05	1734.725201	199.1740301	21590.22709	0.8	1.7
7	Pseudomonas aeruginosa 5	25	32259.15	0.92	2213.150503	253.6788389	20322.76078	0.72	1.7
7	Pseudomonas aeruginosa 5	25	40440.05	0.85	3150.617764	411.0143687	25317.20308	0.68	1.7
7	Pseudomonas aeruginosa 5	30	35034.69	0.88	2846.984736	430.7306364	25102.81728	0.7	1.7
7	Pseudomonas aeruginosa 5	30	33701.49	0.91	2367.313573	267.3795661	21588.72785	0.72	1.7
7	Pseudomonas aeruginosa 5	30	44371.93	0.97	2501.440658	291.1960204	26034.75121	0.75	1.7
7	Pseudomonas aeruginosa 5	30	42936.84	0.99	1961.745321	173.1710773	20629.74348	0.76	1.7
7	negative control	n	28127.26	-0.34	26548.51456	24592.63891	23271.8282	-0.02	1.7
7	negative control	n	35940.98	-0.31	35940.98251	27574.80034	31234.54291	0	1.7
7	negative control	n	40420.25	-0.38	40420.25022	33512.91603	31018.74682	-0.04	1.7
7	negative control	n	34574.54	-0.38	33637.60258	18555.44033	21905.90424	-0.04	1.7
7	positive control	p	40236.39	1.39	803.2465524	237.6961688	25694.84665	1	1.7
7	positive control	p	38840.24	1.53	647.3163596	247.934893	30196.17824	1.08	1.7
7	positive control	p	36626.71	1.63	496.6115725	118.9907443	26180.31327	1.14	1.7
7	positive control	p	31859.74	1.42	733.213469	262.3907443	26021.04646	1.01	1.7
4	Klebsiella pneumoniae 6	1	37464.89	1.63	471.869555	167.1642063	27021.8121	0.98	1.94
4	Klebsiella pneumoniae 6	1	39271.65	1.71	480.7857389	167.3706438	32899.23222	1.02	1.94
4	Klebsiella pneumoniae 6	1	38200.6	1.53	598.7948662	217.275439	27625.7505	0.93	1.94
4	Klebsiella pneumoniae 6	1	23256.24	1.47	425.3420539	142.6455266	16800.82324	0.9	1.94
4	Klebsiella pneumoniae 6	2	38000.35	1.51	539.8209245	250.4140631	25667.06097	0.92	1.94
4	Klebsiella pneumoniae 6	2	41263.56	1.63	554.7266617	190.2522273	31818.09074	0.98	1.94
4	Klebsiella pneumoniae 6	2	37134.68	1.46	629.9396286	241.8640107	25323.17028	0.9	1.94
4	Klebsiella pneumoniae 6	2	46170.32	1.5	878.8196945	294.2910867	36678.48628	0.91	1.94
4	Klebsiella pneumoniae 6	3	34817.25	1.52	509.678528	204.0284021	23863.35979	0.93	1.94
4	Klebsiella pneumoniae 6	3	35340.75	1.55	574.4429076	170.6462935	26450.06114	0.94	1.94
4	Klebsiella pneumoniae 6	3	34138.88	1.48	739.0699629	189.5461259	28094.44336	0.9	1.94
4	Klebsiella pneumoniae 6	3	27798.34	1.52	408.2865776	106.6927459	16866.90547	0.92	1.94
4	Klebsiella pneumoniae 6	4	31021.61	1.49	560.9020988	214.9396862	24041.10194	0.91	1.94
4	Klebsiella pneumoniae 6	4	42891.89	1.52	609.3906503	242.1201537	28453.1731	0.93	1.94
4	Klebsiella pneumoniae 6	4	28600.08	1.56	391.4794826	165.920921	20417.51564	0.95	1.94
4	Klebsiella pneumoniae 6	4	35421.72	1.56	750.4835363	219.9552461	35421.71543	0.95	1.94
4	Klebsiella pneumoniae 6	5	41548.54	1.46	809.3625657	186.6919653	28784.89703	0.89	1.94
4	Klebsiella pneumoniae 6	5	34573.61	1.72	357.2872374	127.3787919	25699.00629	1.03	1.94
4	Klebsiella pneumoniae 6	5	35065.56	1.61	433.8192009	222.1830396	26819.07629	0.97	1.94
4	Klebsiella pneumoniae 6	5	31419.99	1.69	306.7365303	140.1963432	21979.62286	1.01	1.94
4	Klebsiella pneumoniae 6	10	33022.13	1.59	487.9112505	200.9630315	26616.37587	0.96	1.94
4	Klebsiella pneumoniae 6	10	17051.06	1.66	203.9308736	66.85565793	12461.79452	1	1.94
4	Klebsiella pneumoniae 6	10	30786.98	1.58	412.936306	199.9012758	23338.06935	0.96	1.94
4	Klebsiella pneumoniae 6	10	32192.35	1.4	606.793796	347.922192	24141.4011	0.86	1.94
4	Klebsiella pneumoniae 6	15	26668.33	1.7	409.6207164	127.4197146	26668.33442	1.02	1.94
4	Klebsiella pneumoniae 6	15	28927.25	1.39	613.6437032	258.9482359	21432.96992	0.86	1.94
4	Klebsiella pneumoniae 6	15	24153.19	1.54	432.8088695	97.84762799	18400.69356	0.94	1.94
4	Klebsiella pneumoniae 6	15	26814.23	1.62	537.9131114	108.3563873	26814.22809	0.98	1.94
4	Klebsiella pneumoniae 6	20	28789.12	1.48	700.1043042	163.0246414	26254.02026	0.91	1.94
4	Klebsiella pneumoniae 6	20	37648.03	1.51	645.1750704	199.8601159	27465.61142	0.92	1.94
4	Klebsiella pneumoniae 6	20	20530.27	1.55	418.7533837	162.1482147	20530.2715	0.94	1.94
4	Klebsiella pneumoniae 6	20	27144.83	1.45	675.5329143	194.09375	24580.26478	0.89	1.94
4	Klebsiella pneumoniae 6	25	27603.63	1.81	366.8085979	57.86165028	27603.6298	1.08	1.94
4	Klebsiella pneumoniae 6	25	26558.52	1.59	456.9178127	227.547366	26558.51912	0.96	1.94
4	Klebsiella pneumoniae 6	25	26600.74	1.65	431.3280106	164.8255204	26600.73672	0.99	1.94
4	Klebsiella pneumoniae 6	25	30808.57	1.6	536.9744922	138.6614106	27073.2572	0.97	1.94
4	Klebsiella pneumoniae 6	30	33899.58	1.51	597.1507652	206.006354	26032.63542	0.92	1.94
4	Klebsiella pneumoniae 6	30	27122.68	1.61	498.4249002	171.2158801	27122.67905	0.97	1.94
4	Klebsiella pneumoniae 6	30	30724.56	1.44	797.764923	221.5027174	27920.79939	0.88	1.94
4	Klebsiella pneumoniae 6	30	21684.66	1.35	415.9811452	131.4279929	12359.84801	0.84	1.94
4	negative control	n	25336	-0.27	22571.2053	13094.22818	19049.15119	0	1.94
4	negative control	n	27260.58	-0.29	27260.58126	13049.36241	20859.5967	-0.01	1.94
4	negative control	n	33339.19	-0.28	31088.561	19300.39432	26173.51221	-0.01	1.94
4	negative control	n	37162.66	-0.42	37162.66489	17041.61731	20603.6486	-0.08	1.94
4	positive control	p	21480.49	1.67	366.0727449	97.4927454	21480.48966	1	1.94
4	positive control	p	23153.73	1.71	296.779401	127.9715056	22017.40207	1.03	1.94
4	positive control	p	31206.74	1.74	470.9073681	95	31206.73803	1.04	1.94
4	positive control	p	27645.69	1.71	392.2496005	152.0677256	27645.69407	1.02	1.94
7	Klebsiella pneumoniae 6	1	27699.82	1.62	399.330415	138.0943997	22579.74023	1.19	0.82
7	Klebsiella pneumoniae 6	1	37705.17	1.48	564.0666843	252.4038581	24557.41189	1.01	0.82
7	Klebsiella pneumoniae 6	1	15368.73	1.64	240.1388658	93.20960804	14543.40941	1.21	0.82
7	Klebsiella pneumoniae 6	1	22294.59	1.51	458.9429261	150.5498751	19753.04065	1.05	0.82
7	Klebsiella pneumoniae 6	2	24637.85	1.59	458.5332221	148.5569528	23786.13762	1.15	0.82
7	Klebsiella pneumoniae 6	2	38283.03	1.56	449.2393403	187.1988673	23302.40144	1.11	0.82
7	Klebsiella pneumoniae 6	2	27614.04	1.6	445.1340837	186.5172283	25026.95878	1.16	0.82
7	Klebsiella pneumoniae 6	2	32079.57	1.61	435.2225159	158.5203999	24388.7348	1.17	0.82
7	Klebsiella pneumoniae 6	3	21368.23	1.54	430.4720082	176.7332542	20838.63505	1.08	0.82
7	Klebsiella pneumoniae 6	3	18758.2	1.66	284.6145586	120.363083	18613.94307	1.23	0.82
7	Klebsiella pneumoniae 6	3	34079.55	1.52	685.7009253	276.7848069	31769.43662	1.06	0.82
7	Klebsiella pneumoniae 6	3	26319.09	1.54	402.2807297	138.1468948	18745.08888	1.08	0.82
7	Klebsiella pneumoniae 6	4	33059.87	1.52	643.5861654	283.6623374	30378.72443	1.05	0.82
7	Klebsiella pneumoniae 6	4	26149.85	1.62	450.3582987	150.3042355	25157.62253	1.19	0.82
7	Klebsiella pneumoniae 6	4	20871.28	1.67	345.2214591	104.180406	20871.28116	1.24	0.82
7	Klebsiella pneumoniae 6	4	18973.36	1.5	404.412907	155.6889912	17787.97409	1.04	0.82
7	Klebsiella pneumoniae 6	5	32029.28	1.7	500.3323735	136.1502804	32029.27704	1.28	0.82
7	Klebsiella pneumoniae 6	5	37305.6	1.59	545.0367718	198.111759	29163.77545	1.15	0.82
7	Klebsiella pneumoniae 6	5	17604.42	1.74	233.159792	83.83639632	17604.41513	1.34	0.82
7	Klebsiella pneumoniae 6	5	23670.6	1.73	295.281658	143.9296076	23670.59755	1.32	0.82
7	Klebsiella pneumoniae 6	10	29056.78	1.36	746.1283861	115.5528487	19785.97939	0.87	0.82
7	Klebsiella pneumoniae 6	10	35273.89	1.29	1148.936767	320.5380753	28821.09066	0.78	0.82
7	Klebsiella pneumoniae 6	10	27127.46	1.67	476.1427717	110.2502819	27127.46061	1.24	0.82
7	Klebsiella pneumoniae 6	10	26141.36	1.55	500.3856087	194.710808	24456.35054	1.09	0.82
7	Klebsiella pneumoniae 6	15	44246.79	1.54	741.542797	270.383525	34763.71141	1.08	0.82
7	Klebsiella pneumoniae 6	15	28263.99	1.51	555.1020722	203.045799	24653.08784	1.05	0.82
7	Klebsiella pneumoniae 6	15	27381.09	1.54	409.5026787	136.9951833	19062.37842	1.09	0.82
7	Klebsiella pneumoniae 6	15	20237.12	1.42	417.8784445	145.5083906	14960.12724	0.94	0.82
7	Klebsiella pneumoniae 6	20	45978.72	1.6	561.5083942	210.3488785	30561.77204	1.16	0.82
7	Klebsiella pneumoniae 6	20	38226.95	1.49	779.3818534	285.4836832	32954.44884	1.02	0.82
7	Klebsiella pneumoniae 6	20	38966.51	1.53	624.4765909	209.6015187	28039.28527	1.07	0.82
7	Klebsiella pneumoniae 6	20	38214.9	1.56	652.409571	261.3327214	33272.5273	1.11	0.82
7	Klebsiella pneumoniae 6	25	27720.45	1.65	441.0364037	168.9591218	27484.42349	1.22	0.82
7	Klebsiella pneumoniae 6	25	28956.21	1.62	336.9847039	188.9899794	21845.76618	1.18	0.82
7	Klebsiella pneumoniae 6	25	26465.88	1.59	456.8009737	129.8491679	23024.90093	1.15	0.82
7	Klebsiella pneumoniae 6	25	28575.92	1.56	595.2267089	197.4017682	28575.91933	1.11	0.82
7	Klebsiella pneumoniae 6	30	31327.47	1.72	325.3220167	128.9101183	24014.68914	1.31	0.82
7	Klebsiella pneumoniae 6	30	27087.06	1.78	310.6008148	93.34692106	24122.26289	1.37	0.82
7	Klebsiella pneumoniae 6	30	22943.82	1.88	179.1381735	119.9550404	22943.82186	1.51	0.82
7	Klebsiella pneumoniae 6	30	30652.61	1.71	354.9920937	164.3190373	26703.43904	1.29	0.82
7	negative control	n	26629.73	-0.39	25669.95787	14047.01789	16281.72487	-1.27	0.82
7	negative control	n	25928.3	-0.28	17655.57301	8979.881308	14054.40181	-1.14	0.82
7	negative control	n	29737.5	0.65	3290.248684	653.9642464	17752.2749	0	0.82
7	negative control	n	34770.57	0.59	3200.10076	560.4939847	14616.80676	-0.08	0.82
7	positive control	p	26169.86	1.7	391.7259528	128.220747	26169.85695	1.28	0.82
7	positive control	p	28728.57	1.47	775.6523583	196.2247498	28728.57164	1	0.82
7	positive control	p	19087.46	1.71	281.9426176	88.49846664	19087.46339	1.3	0.82
7	positive control	p	31492.27	1.59	648.8527379	165.5828151	31492.26774	1.14	0.82
4	Escherichia coli 7	1	34061.24	1.26	837.3043725	500.2108474	24480.61923	0.85	1.3
4	Escherichia coli 7	1	39663.82	1.28	1043.410546	564.2828355	30401.11226	0.86	1.3
4	Escherichia coli 7	1	33635.24	1.5	647.917698	373.1028391	32114.92812	1.03	1.3
4	Escherichia coli 7	1	41556.3	1.6	573.3789787	288.219584	34024.86261	1.1	1.3
4	Escherichia coli 7	2	42834.64	1.36	969.7905794	460.9355348	32843.50481	0.92	1.3
4	Escherichia coli 7	2	54562.61	1.44	924.4740401	533.9019977	40251.54527	0.98	1.3
4	Escherichia coli 7	2	47258.91	1.55	556.824967	386.7499909	33782.17678	1.07	1.3
4	Escherichia coli 7	2	37692.94	1.49	493.0146318	407.5022984	27945.03233	1.02	1.3
4	Escherichia coli 7	3	53429.95	1.4	1111.927833	628.1943094	43719.23547	0.95	1.3
4	Escherichia coli 7	3	51594.71	1.46	906.871818	442.3050718	38686.27622	1	1.3
4	Escherichia coli 7	3	37807.56	1.43	790.1266966	451.5532559	33533.17204	0.98	1.3
4	Escherichia coli 7	3	47084.78	1.49	798.1207071	437.9609206	38503.40726	1.02	1.3
4	Escherichia coli 7	4	46271.76	1.28	897.4725049	502.3290559	26463.56386	0.86	1.3
4	Escherichia coli 7	4	42544.47	1.36	839.4684533	416.5838218	28562.66778	0.92	1.3
4	Escherichia coli 7	4	41989.05	1.46	564.2011696	410.483944	28344.89947	1	1.3
4	Escherichia coli 7	4	43314.97	1.46	771.4640977	430.5075052	35001.2677	1	1.3
4	Escherichia coli 7	5	43853.36	1.18	575.3535332	569.6568105	17475.63371	0.79	1.3
4	Escherichia coli 7	5	39583.91	1.2	577.8552563	966	24191.96347	0.79	1.3
4	Escherichia coli 7	5	47148.66	1.21	892.1006625	1646.237595	41034.93547	0.8	1.3
4	Escherichia coli 7	5	40154.9	1.11	694.894059	1080.76181	22838.83751	0.73	1.3
4	Escherichia coli 7	10	50258.75	1.33	1266.416749	521.3372675	37965.06598	0.9	1.3
4	Escherichia coli 7	10	39801.58	1.48	579.4352924	262.9430044	25652.29412	1.02	1.3
4	Escherichia coli 7	10	39035.84	1.43	618.9850682	360.8700981	26419.30237	0.98	1.3
4	Escherichia coli 7	10	56024.59	1.33	1150.461131	485.9104048	34672.20284	0.89	1.3
4	Escherichia coli 7	15	56758.23	1.4	749.4863794	664.0723265	35621.74855	0.95	1.3
4	Escherichia coli 7	15	47130.83	1.44	842.9664006	561.0008033	38298.63363	0.98	1.3
4	Escherichia coli 7	15	40189.12	1.42	543.9005502	334.9336169	23318.78553	0.97	1.3
4	Escherichia coli 7	15	46721.15	1.46	611.4898594	490.74445	31873.1672	1	1.3
4	Escherichia coli 7	20	39477.57	1.43	559.6284544	303.8536391	23358.46624	0.98	1.3
4	Escherichia coli 7	20	35801.97	1.43	592.7159726	324.1261367	24715.06557	0.98	1.3
4	Escherichia coli 7	20	50627.12	1.51	761.0104213	355.8376214	36524.26118	1.04	1.3
4	Escherichia coli 7	20	55244.74	1.35	1008.258918	554.7719547	34740.56808	0.91	1.3
4	Escherichia coli 7	25	51027.21	1.38	896.8788297	392.9946178	30970.84276	0.94	1.3
4	Escherichia coli 7	25	46433.55	1.49	646.2372934	217.1641586	26622.60164	1.02	1.3
4	Escherichia coli 7	25	43972.21	1.43	728.5499013	351.1639645	29124.26794	0.98	1.3
4	Escherichia coli 7	25	40000.06	1.46	466.4403732	225.0719968	20052.29078	1	1.3
4	Escherichia coli 7	30	50387.41	1.57	703.5655238	357.8388781	39339.95328	1.08	1.3
4	Escherichia coli 7	30	46282.58	1.65	436.4922093	328.0575688	34219.66602	1.14	1.3
4	Escherichia coli 7	30	46562.6	1.39	973.3987604	586.7909556	37968.98982	0.94	1.3
4	Escherichia coli 7	30	35644.44	1.47	509.2607201	325.4801503	24628.70519	1.01	1.3
4	negative control	n	18689.15	-0.13	13866.70735	4428.946821	13543.49601	-0.22	1.3
4	negative control	n	27686.11	0.16	13954.66999	4793.433051	27148.49653	0	1.3
4	negative control	n	20940.16	-0.17	18504.46406	10768.34772	19867.998	-0.25	1.3
4	negative control	n	22321.13	-0.14	19865.48086	10863.9469	22321.12725	-0.23	1.3
4	positive control	p	35820.2	1.59	517.9220795	162.9531907	26573.10018	1.1	1.3
4	positive control	p	29014.98	1.46	594.7987448	201.9286808	23139.12207	1	1.3
4	positive control	p	29689.08	1.75	309.3631714	73.78134948	21779.62819	1.22	1.3
4	positive control	p	30759.33	1.55	412.7343042	134.0089425	19481.70867	1.07	1.3
7	Escherichia coli 7	1	37442.69	1.35	906.3848823	440.4540243	29847.98828	0.98	1.66
7	Escherichia coli 7	1	45787.81	1.35	914.9494519	451.8920276	30370.90493	0.98	1.66
7	Escherichia coli 7	1	39555.13	1.18	1331.840018	576.6756971	29064.63405	0.88	1.66
7	Escherichia coli 7	1	41878.78	1.27	1131.232407	431.9155622	29272.99838	0.93	1.66
7	Escherichia coli 7	2	23488.94	1.5	578.5694112	139.9932086	22515.69474	1.07	1.66
7	Escherichia coli 7	2	29355.81	1.46	766.4995862	179.3994507	27385.51429	1.05	1.66
7	Escherichia coli 7	2	38550.01	1.39	739.0495065	183.0672213	22829.54311	1	1.66
7	Escherichia coli 7	2	39503.72	1.3	1223.488564	310.2114105	30926.49269	0.95	1.66
7	Escherichia coli 7	3	43983.75	1.43	920.1926106	279.0689172	31937.16753	1.02	1.66
7	Escherichia coli 7	3	43965.44	1.47	916.3129775	227.308309	33826.48373	1.05	1.66
7	Escherichia coli 7	3	44102.83	1.47	881.8335199	197.5	31644.06613	1.05	1.66
7	Escherichia coli 7	3	45412.79	1.42	916.048681	226.3203473	29818.45379	1.02	1.66
7	Escherichia coli 7	4	44457.42	1.51	850.4648272	202.7578867	33711.33135	1.07	1.66
7	Escherichia coli 7	4	39994.24	1.37	937.3482485	216.027511	27081.54732	0.99	1.66
7	Escherichia coli 7	4	45341.45	1.38	1136.818065	336.6480654	35247.68094	1	1.66
7	Escherichia coli 7	4	45045.45	1.43	951.4130439	216.7246632	31234.74949	1.02	1.66
7	Escherichia coli 7	5	48401.23	1.35	1024.791088	287.6551038	29085.06499	0.98	1.66
7	Escherichia coli 7	5	41505.87	1.34	803.0483802	200.8635144	22176.14357	0.97	1.66
7	Escherichia coli 7	5	55951.51	1.5	1154.446454	277.5404598	45133.96707	1.07	1.66
7	Escherichia coli 7	5	47607.9	1.37	918.2656282	213.5926521	26621.23575	0.99	1.66
7	Escherichia coli 7	10	32851.43	1.49	517.2301708	238.6876392	23337.90866	1.06	1.66
7	Escherichia coli 7	10	32257.77	1.41	652.4115972	204.9605666	22242.80668	1.02	1.66
7	Escherichia coli 7	10	39058.26	1.58	629.867766	170.7728828	30128.38503	1.11	1.66
7	Escherichia coli 7	10	44256.6	1.53	744.6904661	171.2340299	31166.87709	1.09	1.66
7	Escherichia coli 7	15	39898.89	1.5	672.2607712	159.0069878	26004.96959	1.07	1.66
7	Escherichia coli 7	15	35558.46	1.6	498.0095134	157.1604984	25917.3263	1.13	1.66
7	Escherichia coli 7	15	41811.49	1.53	735.2101003	214.9730486	32372.58664	1.09	1.66
7	Escherichia coli 7	15	34857.2	1.56	472.53506	175.3647481	23290.63561	1.1	1.66
7	Escherichia coli 7	20	34877.61	1.4	405.0806604	181.5918576	14635.09968	1.01	1.66
7	Escherichia coli 7	20	34619.89	1.24	1263.56381	237.7891452	25806.52564	0.91	1.66
7	Escherichia coli 7	20	33278.77	1.56	542.1755603	152.6736395	25062.63735	1.1	1.66
7	Escherichia coli 7	20	46981.54	1.45	874.8430508	334.5272879	34416.98697	1.04	1.66
7	Escherichia coli 7	25	27112.35	1.62	466.0664493	103.9609419	23579.55816	1.14	1.66
7	Escherichia coli 7	25	38502.72	1.46	724.6245275	264	28520.42493	1.04	1.66
7	Escherichia coli 7	25	26318.59	1.66	332.9953682	77.43602732	18787.52407	1.17	1.66
7	Escherichia coli 7	25	30683.12	1.6	474.6432095	165.6473199	25611.1784	1.13	1.66
7	Escherichia coli 7	30	34784.01	1.51	735.4802015	202.0295804	30635.81659	1.08	1.66
7	Escherichia coli 7	30	23420.17	1.42	381.2313298	193.9179153	15222.07464	1.02	1.66
7	Escherichia coli 7	30	39518.03	1.45	900.9703508	220.182256	31525.89609	1.04	1.66
7	Escherichia coli 7	30	39002.55	1.46	779.0967583	275.618857	30263.49436	1.04	1.66
7	negative control	n	34781.1	-0.27	18004.73358	11471.52374	15770.74342	0	1.66
7	negative control	n	35911.51	-0.3	24107.33906	13801.81401	18963.66006	-0.02	1.66
7	negative control	n	32075.5	-0.3	18820.87496	11097.08903	15137.06255	-0.01	1.66
7	negative control	n	40591.11	-0.41	29369.38652	17479.99941	18354.95545	-0.08	1.66
7	positive control	p	22230.99	1.39	476.6575596	158.4922234	15444.41148	1	1.66
7	positive control	p	19028.54	1.49	458.62809	152.8411742	19028.54107	1.06	1.66
7	positive control	p	25095.35	1.74	385.3434472	72.43789535	25095.35184	1.21	1.66
7	positive control	p	28109.57	1.72	427.3612824	114.4002712	28109.57406	1.2	1.66
4	Citrobacter freundii 8	1	49281.04	0.85	2269.551289	2835.315503	36415.97572	0.53	1.75
4	Citrobacter freundii 8	1	46788.6	0.89	1979.569044	1537.625	27500.26021	0.55	1.75
4	Citrobacter freundii 8	1	36844.29	1.05	1318.003111	963.8695591	25475.09135	0.64	1.75
4	Citrobacter freundii 8	1	41037.52	1.03	2029.65219	1431.081632	36761.35438	0.62	1.75
4	Citrobacter freundii 8	2	32201.63	1.13	744.1990797	1380.343836	28704.41113	0.68	1.75
4	Citrobacter freundii 8	2	34748.18	1.04	817.9212327	1297.169823	22940.01881	0.63	1.75
4	Citrobacter freundii 8	2	28016.85	1.1	708.0837961	758.1649985	18521.93934	0.67	1.75
4	Citrobacter freundii 8	2	43505.61	1.13	885.7609672	995.3643114	25116.1299	0.68	1.75
4	Citrobacter freundii 8	3	41544.83	1.49	503.4256774	327.8441487	25858.057	0.89	1.75
4	Citrobacter freundii 8	3	33605.46	1.58	347.0507745	314.8415712	24939.55002	0.94	1.75
4	Citrobacter freundii 8	3	41057.97	1.42	644.3988873	596.8071331	32829.99744	0.85	1.75
4	Citrobacter freundii 8	3	40576.89	1.43	637.7432664	488.9699159	30237.14993	0.85	1.75
4	Citrobacter freundii 8	4	48473.92	1.54	557.9001951	686.8411265	42955.19037	0.92	1.75
4	Citrobacter freundii 8	4	44782.91	1.6	434.8610125	299.1686699	29521.92245	0.95	1.75
4	Citrobacter freundii 8	4	30207.32	1.61	265.9773406	218.0480824	19675.09373	0.96	1.75
4	Citrobacter freundii 8	4	43101.13	1.54	525.5190935	424.3333189	33173.08264	0.92	1.75
4	Citrobacter freundii 8	5	49938.37	1.58	638.9223892	381.2641254	38807.49991	0.94	1.75
4	Citrobacter freundii 8	5	39600.98	1.54	413.3281957	324.0669391	25807.19376	0.92	1.75
4	Citrobacter freundii 8	5	45502.03	1.56	567.9786216	348.3566777	33616.20263	0.93	1.75
4	Citrobacter freundii 8	5	39995.49	1.49	519.3665793	335.3189365	26601.92702	0.89	1.75
4	Citrobacter freundii 8	10	30988.15	1.52	371.7090483	63.75343377	14322.99442	1.18	1.75
4	Citrobacter freundii 8	10	36009.3	1.48	597.6019725	76.14052232	20211.25258	1.16	1.75
4	Citrobacter freundii 8	10	40653.47	1.58	504.8936046	186.5167673	26537.9917	1.23	1.75
4	Citrobacter freundii 8	10	33559.66	1.6	360.5416447	94.78681685	18116.00024	1.24	1.75
4	Citrobacter freundii 8	15	36545.85	1.29	538.693044	135.875	13051.08386	1.04	1.75
4	Citrobacter freundii 8	15	20462.33	1.45	311.2106999	95.09375	11547.58716	1.14	1.75
4	Citrobacter freundii 8	15	35860.44	1.46	399.7983096	172.9643607	16695.2317	1.15	1.75
4	Citrobacter freundii 8	15	31222.23	1.64	387.5333396	85.58804887	20801.1053	1.26	1.75
4	Citrobacter freundii 8	20	22969.54	1.48	227.4265399	62.71871433	8756.871617	1.16	1.75
4	Citrobacter freundii 8	20	22763.07	1.37	252.2364112	66.26835766	7537.951876	1.09	1.75
4	Citrobacter freundii 8	20	30078.95	1.41	475.6968309	55.35272068	13500.12829	1.11	1.75
4	Citrobacter freundii 8	20	33322.26	1.57	391.6822728	104.9616941	18486.59546	1.22	1.75
4	Citrobacter freundii 8	25	34390.64	1.5	287.5813004	89.8931363	12005.64399	1.17	1.75
4	Citrobacter freundii 8	25	24765.89	1.54	271.6436891	59.74293388	11376.69528	1.2	1.75
4	Citrobacter freundii 8	25	34021.57	1.66	286.5051693	76.92970455	16698.22496	1.27	1.75
4	Citrobacter freundii 8	25	33984.32	1.67	296.7167594	60.21773192	16641.42185	1.28	1.75
4	Citrobacter freundii 8	30	19419.17	1.51	233.9242324	57.94781896	9367.973556	1.18	1.75
4	Citrobacter freundii 8	30	9578.99	1.44	133.2175372	62.23316384	5354.111357	1.13	1.75
4	Citrobacter freundii 8	30	19614.35	1.54	229.4996661	61.30299908	9995.886278	1.2	1.75
4	Citrobacter freundii 8	30	34218.21	1.43	622.0184656	126.0606281	20358.38604	1.13	1.75
4	negative control	n	35911.19	-0.07	21981.90499	7504.688707	25152.14056	0	1.75
4	negative control	n	27943.86	-0.2	12393.50219	5543.832091	11374.83317	-0.07	1.75
4	negative control	n	22396.35	-0.28	18592.87593	8064.932831	14146.44899	-0.12	1.75
4	negative control	n	22851.17	-0.39	18261.67783	5670.462845	9666.051269	-0.19	1.75
4	positive control	p	29201.79	1.72	328.04801	178.5026212	26699.35832	1.02	1.75
4	positive control	p	17463.41	1.68	235.1607716	105.8113358	16457.94424	1	1.75
4	positive control	p	22099.91	1.86	186.7399832	92.48936056	20271.8794	1.1	1.75
4	positive control	p	19692.62	1.87	192.8687289	63.32995877	19024.93483	1.11	1.75
7	Citrobacter freundii 8	1	35674.91	0.31	6350.376222	9111.36744	31733.67654	0.41	1.47
7	Citrobacter freundii 8	1	34516.28	0.15	8667.956876	7875.423042	23525.37521	0.3	1.47
7	Citrobacter freundii 8	1	36227.53	0.43	3261.192055	7424.71644	28966.89676	0.49	1.47
7	Citrobacter freundii 8	1	42838.37	0.28	7529.328208	12990.88458	39321.38155	0.39	1.47
7	Citrobacter freundii 8	2	39737.07	0.46	4247.399632	4385.146851	24983.99533	0.51	1.47
7	Citrobacter freundii 8	2	45502.98	0.47	5922.836549	4096.104871	29585.44537	0.52	1.47
7	Citrobacter freundii 8	2	35009.02	0.41	5495.380781	4792.839151	26458.31146	0.48	1.47
7	Citrobacter freundii 8	2	39211.6	0.35	7371.834289	7740.206599	34008.88578	0.44	1.47
7	Citrobacter freundii 8	3	40433.55	0.67	4417.880833	1550.911187	28207.40373	0.66	1.47
7	Citrobacter freundii 8	3	46025.94	0.68	4500.503394	1686.348597	29745.5241	0.66	1.47
7	Citrobacter freundii 8	3	43099.56	1.03	2241.566619	816.0957966	32879.32733	0.9	1.47
7	Citrobacter freundii 8	3	43172.74	1.06	1725.661562	652.5216201	27469.97032	0.92	1.47
7	Citrobacter freundii 8	4	33575.03	1.37	572.6613844	92.75904909	15615.10814	1.09	1.47
7	Citrobacter freundii 8	4	19623.38	1.67	225.214281	41.63749395	12351.01348	1.28	1.47
7	Citrobacter freundii 8	4	22925.83	1.47	377.4531252	104.65625	14194.46629	1.15	1.47
7	Citrobacter freundii 8	4	27212.13	1.41	380.4249983	132.7939197	13155.73403	1.12	1.47
7	Citrobacter freundii 8	5	25327.2	1.24	871.3027795	150.5816536	17862.65956	1.01	1.47
7	Citrobacter freundii 8	5	27723.55	1.47	427.6986422	126.7341348	16436.08394	1.16	1.47
7	Citrobacter freundii 8	5	35788.62	1.64	307.0436111	72.81406429	16651.27234	1.26	1.47
7	Citrobacter freundii 8	5	26816.08	1.48	342.3247256	168.5943935	15385.37562	1.16	1.47
7	Citrobacter freundii 8	10	44492.3	1.57	639.8719566	205.3003184	31193.83414	1.26	1.47
7	Citrobacter freundii 8	10	51104.02	1.62	829.0066914	198.674238	42989.37325	1.3	1.47
7	Citrobacter freundii 8	10	46678.77	1.38	857.287405	280.7165524	27398.3544	1.14	1.47
7	Citrobacter freundii 8	10	50907.52	1.54	823.8675343	212.0620783	36317.90601	1.25	1.47
7	Citrobacter freundii 8	15	48773.35	1.31	1480.26453	408.6812195	38917.72024	1.09	1.47
7	Citrobacter freundii 8	15	45614.63	1.36	1199.890489	329.3910844	35291.43958	1.12	1.47
7	Citrobacter freundii 8	15	43743.86	1.46	1035.830983	218.4432445	36308.44021	1.19	1.47
7	Citrobacter freundii 8	15	49534.13	1.37	1169.886102	236.3005141	32630.93567	1.13	1.47
7	Citrobacter freundii 8	20	37262.94	1.56	541.7830126	158.666654	25502.33114	1.26	1.47
7	Citrobacter freundii 8	20	29496.99	1.58	497.2878963	80.444253	22036.47973	1.27	1.47
7	Citrobacter freundii 8	20	48718.88	1.5	647.2760571	187.6355161	26576.08431	1.22	1.47
7	Citrobacter freundii 8	20	44707.7	1.52	625.7767936	159.2567338	25767.10409	1.23	1.47
7	Citrobacter freundii 8	25	48996.62	1.52	766.8178161	282.793758	35124.86418	1.23	1.47
7	Citrobacter freundii 8	25	42483.11	1.63	534.704539	215.3904978	32263.34021	1.31	1.47
7	Citrobacter freundii 8	25	50538.92	1.73	459.0427627	203.0151291	35760.63153	1.37	1.47
7	Citrobacter freundii 8	25	54225.71	1.65	587.1497416	190.2258128	34573.32747	1.32	1.47
7	Citrobacter freundii 8	30	23286.37	1.5	561.6665252	93.54631068	20615.15604	1.22	1.47
7	Citrobacter freundii 8	30	48158.09	1.36	1163.195286	223.1575598	32125.17558	1.13	1.47
7	Citrobacter freundii 8	30	37815.96	1.45	814.1547319	209.2830204	28789.24545	1.18	1.47
7	Citrobacter freundii 8	30	25307.5	1.5	322.7384629	129.8337202	14300.06867	1.22	1.47
7	negative control	n	26965.81	-0.43	24157.49888	17703.98903	15679.06881	-0.09	1.47
7	negative control	n	31656.59	-0.29	22139.21357	13444.31702	18221.32046	0	1.47
7	negative control	n	30785	-0.43	25284.76891	17944.57268	15917.07361	-0.1	1.47
7	negative control	n	24111.23	-0.41	18126.4559	10532.67178	11108.30321	-0.08	1.47
7	positive control	p	12868.97	1.18	484.2304772	86.02230207	8647.615839	1	1.47
7	positive control	p	10138.59	1.53	209.8539929	65.765625	9443.601129	1.24	1.47
7	positive control	p	14815.23	1.44	404.6225363	134.269802	14815.22875	1.18	1.47
7	positive control	p	25734.61	1.36	854.447507	105.3607468	21884.81653	1.12	1.47
4	Citrobacter freundii 9	1	34091.54	-0.29	23391.58476	32762.82992	28973.1664	-0.04	1.63
4	Citrobacter freundii 9	1	38800.05	-0.36	23050.34294	38725.65441	27156.70042	-0.08	1.63
4	Citrobacter freundii 9	1	37898.62	-0.17	12333.33491	22131.41413	23343.20754	0.03	1.63
4	Citrobacter freundii 9	1	40237.39	-0.22	19221.01388	25937.57392	27319.87552	0	1.63
4	Citrobacter freundii 9	2	40227.62	-0.27	21377.86184	40227.61547	33445.10156	-0.03	1.63
4	Citrobacter freundii 9	2	35409.02	-0.28	18745.31472	35409.02191	28345.23913	-0.04	1.63
4	Citrobacter freundii 9	2	43390.21	-0.21	14873.94623	35696.15333	31386.60984	0.01	1.63
4	Citrobacter freundii 9	2	47773.15	-0.32	27424.12876	39719.97051	32281.06027	-0.06	1.63
4	Citrobacter freundii 9	3	43474.03	-0.27	20632.94206	37876.00077	31587.8575	-0.03	1.63
4	Citrobacter freundii 9	3	41650.24	-0.41	17723.63642	29691.30743	18279.8024	-0.12	1.63
4	Citrobacter freundii 9	3	53188.16	-0.27	23562.68937	37902.36213	33155.46302	-0.03	1.63
4	Citrobacter freundii 9	3	46521.71	-0.31	24010.04274	36864.32484	29868.26751	-0.05	1.63
4	Citrobacter freundii 9	4	46226.66	-0.26	21834.64759	36878.39653	32585.66343	-0.02	1.63
4	Citrobacter freundii 9	4	39781.58	-0.26	33185.86742	36419.76512	37950.78561	-0.03	1.63
4	Citrobacter freundii 9	4	46766.01	-0.33	32315.43437	43793.12617	35257.7611	-0.07	1.63
4	Citrobacter freundii 9	4	51744.32	-0.27	25935.03468	45350.33851	38201.21585	-0.03	1.63
4	Citrobacter freundii 9	5	36186.03	-0.3	27304.96253	25404.68684	26489.41139	-0.05	1.63
4	Citrobacter freundii 9	5	54299.09	-0.29	31910.51891	29503.58474	31151.39709	-0.05	1.63
4	Citrobacter freundii 9	5	56261.29	-0.24	27136.91148	27822.34183	31343.45694	-0.01	1.63
4	Citrobacter freundii 9	5	52873.16	-0.25	28968.91856	28230.40045	31853.28014	-0.02	1.63
4	Citrobacter freundii 9	10	44964.28	-0.21	15946.87209	27688.01094	27078.84461	0.01	1.63
4	Citrobacter freundii 9	10	50653.34	-0.15	18393.84251	32076.60335	35700.03342	0.04	1.63
4	Citrobacter freundii 9	10	40456.19	-0.24	18214.90951	34937.33573	30495.79604	-0.01	1.63
4	Citrobacter freundii 9	10	43006.33	-0.15	16820.84389	37082.24429	37799.67718	0.04	1.63
4	Citrobacter freundii 9	15	46404.88	-0.36	32072.31828	46404.87856	34485.80779	-0.08	1.63
4	Citrobacter freundii 9	15	39663.14	-0.32	22582.65018	37140.10166	28355.44124	-0.06	1.63
4	Citrobacter freundii 9	15	42594.36	-0.25	21240.03713	39014.02854	33690.92485	-0.02	1.63
4	Citrobacter freundii 9	15	51543.83	-0.21	24581.01804	42041.00927	40972.15761	0.01	1.63
4	Citrobacter freundii 9	20	33215.03	-0.17	15765.56863	15986.83346	21457.92151	0.03	1.63
4	Citrobacter freundii 9	20	44951.67	-0.17	22129.49849	25504.01793	32184.79022	0.03	1.63
4	Citrobacter freundii 9	20	44244.08	-0.22	25212.0173	34944.97441	36144.54031	0	1.63
4	Citrobacter freundii 9	20	31913.56	-0.18	12168.844	24081.7806	24189.48012	0.03	1.63
4	Citrobacter freundii 9	25	42483.37	-0.12	16973.46894	29773.18721	35441.38641	0.06	1.63
4	Citrobacter freundii 9	25	32147.52	-0.12	9540.270015	23197.1081	24850.99078	0.06	1.63
4	Citrobacter freundii 9	25	31756.04	-0.16	8967.823811	25833.41404	23840.33516	0.03	1.63
4	Citrobacter freundii 9	25	42419.42	-0.21	20863.25492	31770.88413	32553.20847	0.01	1.63
4	Citrobacter freundii 9	30	30988.07	0.12	9589.744001	13773.61299	30988.06778	0.21	1.63
4	Citrobacter freundii 9	30	34433.16	0	15597.6645	16694.69602	32044.30576	0.13	1.63
4	Citrobacter freundii 9	30	47192.04	-0.23	27562.58991	32566.26278	35608.52903	0	1.63
4	Citrobacter freundii 9	30	39336.43	-0.1	23174.34089	24129.60714	37724.07774	0.07	1.63
4	negative control	n	40378.81	-0.38	39809.3861	29941.0233	28748.75231	-0.1	1.63
4	negative control	n	36724.18	-0.44	36724.17715	17646.76625	19904.45942	-0.13	1.63
4	negative control	n	25400.28	-0.22	22552.45612	16389.22858	23470.91038	0	1.63
4	negative control	n	34828.46	-0.35	34828.45592	14995.2992	22450.2517	-0.08	1.63
4	positive control	p	23762.6	1.41	610.7333334	144.9144956	19482.0267	1	1.63
4	positive control	p	33807.92	1.6	661.2088775	197.4012141	33807.91962	1.11	1.63
4	positive control	p	21644.02	1.53	532.7084531	107.0875957	21644.01642	1.07	1.63
4	positive control	p	18671.17	1.49	479.2330185	125.6946785	18671.17382	1.05	1.63
7	Citrobacter freundii 9	1	34091.54	-0.29	23391.58476	32762.82992	28973.1664	-0.04	1.05
7	Citrobacter freundii 9	1	38800.05	-0.36	23050.34294	38725.65441	27156.70042	-0.08	1.05
7	Citrobacter freundii 9	1	37898.62	-0.17	12333.33491	22131.41413	23343.20754	0.03	1.05
7	Citrobacter freundii 9	1	40237.39	-0.22	19221.01388	25937.57392	27319.87552	0	1.05
7	Citrobacter freundii 9	2	40227.62	-0.27	21377.86184	40227.61547	33445.10156	-0.03	1.05
7	Citrobacter freundii 9	2	35409.02	-0.28	18745.31472	35409.02191	28345.23913	-0.04	1.05
7	Citrobacter freundii 9	2	43390.21	-0.21	14873.94623	35696.15333	31386.60984	0.01	1.05
7	Citrobacter freundii 9	2	47773.15	-0.32	27424.12876	39719.97051	32281.06027	-0.06	1.05
7	Citrobacter freundii 9	3	43474.03	-0.27	20632.94206	37876.00077	31587.8575	-0.03	1.05
7	Citrobacter freundii 9	3	41650.24	-0.41	17723.63642	29691.30743	18279.8024	-0.12	1.05
7	Citrobacter freundii 9	3	53188.16	-0.27	23562.68937	37902.36213	33155.46302	-0.03	1.05
7	Citrobacter freundii 9	3	46521.71	-0.31	24010.04274	36864.32484	29868.26751	-0.05	1.05
7	Citrobacter freundii 9	4	39806.74	1.23	921.4607564	767.9258176	28553.7038	0.86	1.05
7	Citrobacter freundii 9	4	53593.71	1.16	1605.169838	974.9769404	36886.83331	0.79	1.05
7	Citrobacter freundii 9	4	52575.09	1.29	1345.425468	668.8468502	38841.64729	0.91	1.05
7	Citrobacter freundii 9	4	33162.54	1.31	792.2430315	430.5496237	24694.12563	0.93	1.05
7	Citrobacter freundii 9	5	43097.06	1.2	1568.95707	395.1368847	31065.45917	0.83	1.05
7	Citrobacter freundii 9	5	36716.13	1.19	1140.724219	271.5465655	22038.4768	0.82	1.05
7	Citrobacter freundii 9	5	50678.53	1.26	1454.070271	422.6875	34075.1778	0.89	1.05
7	Citrobacter freundii 9	5	47270.12	1.2	1700.723614	452.5952246	34158.17207	0.83	1.05
7	Citrobacter freundii 9	10	48988	1.08	661.4654044	494.9277842	13806.89719	0.94	1.05
7	Citrobacter freundii 9	10	50839.77	1.05	1184.711853	1520.272866	30367.83842	0.92	1.05
7	Citrobacter freundii 9	10	48440.47	1.4	1022.423478	303.317466	33528.64166	1.02	1.05
7	Citrobacter freundii 9	10	53694.18	1.47	897.8115616	294.557068	35455.15681	1.09	1.05
7	Citrobacter freundii 9	15	45569.67	1.61	566.5583723	192.174956	30751.75763	1.22	1.05
7	Citrobacter freundii 9	15	40780.15	1.53	598.2278957	215.4827168	27573.21237	1.14	1.05
7	Citrobacter freundii 9	15	49558.57	1.45	1063.99968	340.8921712	39409.80791	1.07	1.05
7	Citrobacter freundii 9	15	51325.91	1.27	1708.518796	377.033745	38606.83853	0.89	1.05
7	Citrobacter freundii 9	20	46039.02	1.46	900.4879031	275.1437628	34270.45516	1.08	1.05
7	Citrobacter freundii 9	20	46085.95	1.53	801.398127	180.191383	33020.57192	1.14	1.05
7	Citrobacter freundii 9	20	45434.75	1.46	888.8762297	333.166117	35436.82657	1.08	1.05
7	Citrobacter freundii 9	20	49187.26	1.44	1021.027337	316.7829145	36911.73347	1.06	1.05
7	Citrobacter freundii 9	25	43380.24	1.51	752.9037625	305.9060859	34082.56283	1.12	1.05
7	Citrobacter freundii 9	25	41149.43	1.51	768.2291148	197.8745342	31337.49642	1.13	1.05
7	Citrobacter freundii 9	25	51620.79	1.41	1203.077496	466.2577005	42422.6321	1.02	1.05
7	Citrobacter freundii 9	25	35008.12	1.43	671.7469555	189.2096236	23430.99099	1.05	1.05
7	Citrobacter freundii 9	30	43606.79	1.52	799.1920867	208.700869	33267.73964	1.13	1.05
7	Citrobacter freundii 9	30	36684.93	1.44	1021.027337	316.7829145	36911.73347	1.06	1.05
7	Citrobacter freundii 9	30	37094.4	1.55	707.0351657	93.10109455	28600.36038	1.17	1.05
7	Citrobacter freundii 9	30	37990.04	1.28	1237.065425	177.9289695	26959.19985	1.08	1.05
7	negative control	n	28580.84	0.33	8069.209894	3714.787275	25168.79214	0	1.05
7	negative control	n	27535.38	0.2	13388.83872	4139.307168	27535.37543	-0.13	1.05
7	negative control	n	40987.4	-0.15	24749.72628	13461.21496	26921.72182	-0.46	1.05
7	negative control	n	35836.77	-0.1	24293.49576	10416.27424	27498.56834	-0.41	1.05
7	positive control	p	33916.53	1.38	710.3718702	266.2362361	23374.87075	1	1.05
7	positive control	p	32107.49	1.57	614.3607487	246.7337551	31847.84748	1.18	1.05
7	positive control	p	39528.42	1.48	718.3413625	267.3290568	29761.65747	1.1	1.05
7	positive control	p	29635.89	1.46	592.688084	182.3047223	22133.67005	1.07	1.05
4	Salmonella sp. 10	1	50082.73	1.37	1185.281992	568.5554199	41137.84879	0.93	1.72
4	Salmonella sp. 10	1	35616.21	1.23	1232.665338	451.7730823	28804.21108	0.85	1.72
4	Salmonella sp. 10	1	33468.17	1.32	722.635308	406.6747636	23715.77695	0.9	1.72
4	Salmonella sp. 10	1	38077.79	1.34	815.7756774	529.5187593	29215.11684	0.91	1.72
4	Salmonella sp. 10	2	40612.81	1.48	583.2307626	214.4747741	23900.60637	0.99	1.72
4	Salmonella sp. 10	2	45631.63	1.3	1297.93854	403.9037976	33877.31895	0.89	1.72
4	Salmonella sp. 10	2	30835.92	1.47	451.3555956	230.2662213	19932.43646	0.99	1.72
4	Salmonella sp. 10	2	37669.22	1.47	639.1884074	272.5852977	26661.92031	0.99	1.72
4	Salmonella sp. 10	3	49279	1.17	1375.359899	733.6710046	31407.6314	0.82	1.72
4	Salmonella sp. 10	3	40930.26	1.26	1172.33905	862.7437158	36998.75985	0.87	1.72
4	Salmonella sp. 10	3	44852	1.38	1038.911636	432.3025678	35002.51605	0.93	1.72
4	Salmonella sp. 10	3	44629.04	1.34	1128.45446	606.441467	37754.69456	0.91	1.72
4	Salmonella sp. 10	4	46174.8	1.44	802.7965471	281.321489	29984.53308	0.97	1.72
4	Salmonella sp. 10	4	44984.94	1.42	832.2232351	469.4299159	34567.18035	0.96	1.72
4	Salmonella sp. 10	4	43596.2	1.4	983.7403164	389.4232443	34632.32568	0.95	1.72
4	Salmonella sp. 10	4	47746.97	1.4	976.199833	457.5835109	35613.07175	0.94	1.72
4	Salmonella sp. 10	5	51161.68	1.33	1033.968577	273.9148466	28266.53792	0.91	1.72
4	Salmonella sp. 10	5	56798.67	1.26	922.1817309	364.1908519	23297.47482	0.86	1.72
4	Salmonella sp. 10	5	54740.59	1.37	1044.812681	388.6732672	33737.11784	0.93	1.72
4	Salmonella sp. 10	5	55385.23	1.3	1225.115641	555.3325015	35468.91659	0.89	1.72
4	Salmonella sp. 10	10	48698.94	1.43	936.187511	314.2643715	33432.22871	0.96	1.72
4	Salmonella sp. 10	10	50605.74	1.4	1247.061648	448.9251076	42450.42011	0.95	1.72
4	Salmonella sp. 10	10	44017.24	1.5	773.7695297	389.9632651	36483.75513	1	1.72
4	Salmonella sp. 10	10	51972.22	1.42	910.1048123	566.6217453	39036.80652	0.96	1.72
4	Salmonella sp. 10	15	44674.84	1.36	990.2584102	348.1692234	30514.59366	0.92	1.72
4	Salmonella sp. 10	15	47053.49	1.39	852.4443217	349.5781341	29405.98089	0.94	1.72
4	Salmonella sp. 10	15	51480.34	1.4	943.9828284	317.6519477	31960.88136	0.95	1.72
4	Salmonella sp. 10	15	47594.84	1.41	755.5150385	247.313546	25863.99786	0.95	1.72
4	Salmonella sp. 10	20	42103.85	1.38	862.9601813	346.3498223	29301.52576	0.94	1.72
4	Salmonella sp. 10	20	49728.46	1.33	1231.164679	434.9925024	35236.99485	0.9	1.72
4	Salmonella sp. 10	20	51350.38	1.27	1129.987609	353.2217317	27591.29225	0.87	1.72
4	Salmonella sp. 10	20	45660.74	1.38	1059.333542	415.3468242	35521.42084	0.94	1.72
4	Salmonella sp. 10	25	39061.35	1.4	683.017034	336.0832286	25325.72957	0.94	1.72
4	Salmonella sp. 10	25	49260.17	1.36	1215.219674	505.953125	39007.52858	0.92	1.72
4	Salmonella sp. 10	25	44274.45	1.35	982.6320395	466.3867108	32752.81653	0.92	1.72
4	Salmonella sp. 10	25	54278.71	1.28	1199.356051	507.9208921	32218.43773	0.88	1.72
4	Salmonella sp. 10	30	37661.2	1.31	1070.121522	418.9492812	30731.73601	0.9	1.72
4	Salmonella sp. 10	30	37416.14	1.31	1189.562298	333.3325983	30905.53989	0.89	1.72
4	Salmonella sp. 10	30	44352.39	1.38	1018.397751	472.3248436	35988.0767	0.94	1.72
4	Salmonella sp. 10	30	46372.7	1.16	1684.504063	624.3290491	33758.35221	0.81	1.72
4	negative control	n	40575.35	-0.28	40575.34638	16565.01789	29935.47102	-0.03	1.72
4	negative control	n	22830.09	-0.23	22183.13005	9290.108931	18360.75941	0	1.72
4	negative control	n	34302.04	-0.36	34302.03721	24968.83109	25738.86282	-0.07	1.72
4	negative control	n	42592.05	-0.41	42592.04863	23440.89071	25695.03627	-0.1	1.72
4	positive control	p	34789.46	1.5	718.9678588	174.271401	27942.05026	1	1.72
4	positive control	p	32671.83	1.49	585.7076756	102.7165177	21314.46996	1	1.72
4	positive control	p	25303.33	1.55	383.2109803	136.1868357	18619.93622	1.04	1.72
4	positive control	p	22058.65	1.57	339.4642956	97.9290639	16397.5528	1.05	1.72
7	Salmonella sp. 10	1	43827.93	0.73	4433.205693	1785.167487	33308.36227	0.68	1.12
7	Salmonella sp. 10	1	47953.2	0.7	5696.361967	1736.249555	37070.29563	0.66	1.12
7	Salmonella sp. 10	1	38167.51	1.05	2254.590489	485.3531088	30460.81319	0.86	1.12
7	Salmonella sp. 10	1	46161.12	0.94	3488.677882	701.7097549	36342.08946	0.8	1.12
7	Salmonella sp. 10	2	36510.7	1.47	562.5136055	205.0471898	22671.06104	1.34	1.12
7	Salmonella sp. 10	2	46197.83	1.46	797.1022413	334.289667	32276.95402	1.33	1.12
7	Salmonella sp. 10	2	38418.36	1.45	680.1540808	247.0694348	25899.04138	1.32	1.12
7	Salmonella sp. 10	2	54260.69	1.37	1255.683359	466.6232617	40164.97341	1.25	1.12
7	Salmonella sp. 10	3	37005.56	1.36	835.6788174	271.8293378	25586.75766	1.25	1.12
7	Salmonella sp. 10	3	42187.08	1.44	785.3557259	243.6065076	28613.84989	1.32	1.12
7	Salmonella sp. 10	3	48194.8	1.38	1307.510419	455.1681402	42706.29043	1.27	1.12
7	Salmonella sp. 10	3	54334.5	1.3	1548.364565	419.1051283	39194.93109	1.19	1.12
7	Salmonella sp. 10	4	53012.01	1.39	1025.455036	489.6914124	37024.494	1.27	1.12
7	Salmonella sp. 10	4	40471.5	1.4	794.8571097	454.5769036	31639.12191	1.28	1.12
7	Salmonella sp. 10	4	41257.22	1.47	800.9539262	401.5537542	35582.25144	1.34	1.12
7	Salmonella sp. 10	4	34396.37	1.44	532.3331684	220.9410764	20892.22122	1.32	1.12
7	Salmonella sp. 10	5	56990.03	1.35	1307.079377	478.5348512	40417.24747	1.24	1.12
7	Salmonella sp. 10	5	58784.44	1.29	1429.876408	369.100467	35160.96181	1.18	1.12
7	Salmonella sp. 10	5	48261.08	1.28	1324.009926	416.9397592	33301.21712	1.17	1.12
7	Salmonella sp. 10	5	55713.51	1.29	1210.039795	270.3252093	28695.14565	1.18	1.12
7	Salmonella sp. 10	10	31286.3	1.58	558.0159679	243.5464382	30522.99903	1.16	1.12
7	Salmonella sp. 10	10	26062.24	1.63	391.3721556	160.9532814	23421.49827	1.19	1.12
7	Salmonella sp. 10	10	46201.49	1.29	773.9759035	756.9932171	30094.59917	0.97	1.12
7	Salmonella sp. 10	10	49648.63	1.26	1052.371413	834.716021	34239.49695	0.94	1.12
7	Salmonella sp. 10	15	29024.58	1.61	347.459768	269.2316853	25219.07932	1.18	1.12
7	Salmonella sp. 10	15	33115.99	1.47	612.0214201	463.566597	32074.10086	1.09	1.12
7	Salmonella sp. 10	15	34352.43	1.52	573.510579	465.1591373	34352.43071	1.12	1.12
7	Salmonella sp. 10	15	34875.97	1.57	441.066964	406.4534776	31274.14612	1.15	1.12
7	Salmonella sp. 10	20	26079.49	1.65	286.5274351	170.5148173	20374.02356	1.21	1.12
7	Salmonella sp. 10	20	41192.8	1.52	678.4023284	374.1370849	35135.61758	1.12	1.12
7	Salmonella sp. 10	20	32599.97	1.47	437.2994687	425.2295694	25174.44911	1.08	1.12
7	Salmonella sp. 10	20	33729.81	1.5	592.4435045	359.067061	30405.73054	1.11	1.12
7	Salmonella sp. 10	25	30873.99	1.59	520.2673671	264.6266682	30873.98838	1.17	1.12
7	Salmonella sp. 10	25	38334.18	1.66	423.9858167	257.6432378	30989.16591	1.21	1.12
7	Salmonella sp. 10	25	34095.63	1.72	377.1483608	276.2074864	34095.62733	1.25	1.12
7	Salmonella sp. 10	25	34047.81	1.71	413.1861014	143.0286216	28485.4239	1.25	1.12
7	Salmonella sp. 10	30	36656.3	1.69	480.3313253	159.3443214	31580.24129	1.24	1.12
7	Salmonella sp. 10	30	31121.26	1.77	386.3937649	145.2292839	31121.25892	1.29	1.12
7	Salmonella sp. 10	30	30553.14	1.68	468.3498216	159.0315552	29790.90061	1.22	1.12
7	Salmonella sp. 10	30	35612.55	1.67	521.4015953	168.207143	32218.31079	1.22	1.12
7	negative control	n	37636.44	-0.04	13696.58049	4470.200541	16738.87296	0	1.12
7	negative control	n	40104.73	-0.1	18768.34098	7984.533827	21015.67941	-0.06	1.12
7	negative control	n	51502.83	-0.19	32214.71457	9477.812644	26892.57585	-0.14	1.12
7	negative control	n	45206.03	-0.18	28125.15442	7041.179736	23421.84035	-0.13	1.12
7	positive control	p	23359.97	1.19	962.3217635	81.92600556	16051.08843	1.09	1.12
7	positive control	p	21745.89	1.5	542.0312022	105.2982139	20558.98337	1.37	1.12
7	positive control	p	24446.28	1.2	814.4671942	156.7090751	15285.45821	1.1	1.12
7	positive control	p	28242.46	1.09	1588.262507	180.5766129	21556.69069	1	1.12
4	Enterobacter kobei 11	1	50714.18	1.39	1378.226682	316.0841076	41677.03829	0.93	1.95
4	Enterobacter kobei 11	1	42591.54	1.27	1197.839228	331.0019727	28509.93853	0.87	1.95
4	Enterobacter kobei 11	1	55753.55	1.35	1469.738995	287.523149	39381.50757	0.91	1.95
4	Enterobacter kobei 11	1	33023.86	1.3	986.6071434	221.981633	24382.80869	0.89	1.95
4	Enterobacter kobei 11	2	48858.74	1.28	1506.208224	348.4023097	35322.41479	0.87	1.95
4	Enterobacter kobei 11	2	40161.11	1.42	861.0042706	227.4539078	28553.30672	0.95	1.95
4	Enterobacter kobei 11	2	29840.43	1.38	857.6098367	229.3219659	26371.16638	0.93	1.95
4	Enterobacter kobei 11	2	51940.07	1.4	1190.75068	326.3369913	38322.11307	0.94	1.95
4	Enterobacter kobei 11	3	54594.42	1.26	1722.534214	315.1755189	37187.86103	0.87	1.95
4	Enterobacter kobei 11	3	37872.65	1.31	1016.908594	191.0400328	24657.73331	0.89	1.95
4	Enterobacter kobei 11	3	43019	1.35	913.787796	253.7014799	26109.11249	0.91	1.95
4	Enterobacter kobei 11	3	50759.42	1.2	1746.074073	409.3694243	34504.7173	0.84	1.95
4	Enterobacter kobei 11	4	36971.92	1.3	1011.914591	203.3616247	24355.68603	0.89	1.95
4	Enterobacter kobei 11	4	42831.9	1.43	964.7474084	196.8423639	31170.17411	0.95	1.95
4	Enterobacter kobei 11	4	43829.99	1.5	718.850971	212.9884997	29777.78797	0.99	1.95
4	Enterobacter kobei 11	4	37758.55	1.29	1288.340921	266.6527827	29995.73661	0.88	1.95
4	Enterobacter kobei 11	5	48445.98	1.33	1254.7061	313.7828416	33682.14629	0.9	1.95
4	Enterobacter kobei 11	5	55209.22	1.28	1691.792039	354.0813107	38637.01143	0.87	1.95
4	Enterobacter kobei 11	5	55139.8	1.43	1007.931482	288.1944755	34638.38974	0.95	1.95
4	Enterobacter kobei 11	5	46097.36	1.31	1349.236215	328.6514198	34377.8751	0.89	1.95
4	Enterobacter kobei 11	10	49633.7	1.45	924.5153018	285.0807854	34440.92814	0.96	1.95
4	Enterobacter kobei 11	10	41298.95	1.38	1027.50583	308.7553504	31863.66791	0.92	1.95
4	Enterobacter kobei 11	10	44485.59	1.44	725.465063	224.5837065	26034.30833	0.96	1.95
4	Enterobacter kobei 11	10	54759.99	1.39	1317.334662	416.2600729	42810.2489	0.93	1.95
4	Enterobacter kobei 11	15	45238.09	1.42	1193.930262	214.9368668	36830.53078	0.95	1.95
4	Enterobacter kobei 11	15	43955.85	1.41	889.0893125	156.6432373	26675.16113	0.94	1.95
4	Enterobacter kobei 11	15	37443.26	1.36	1011.715672	276.2474425	29370.49264	0.91	1.95
4	Enterobacter kobei 11	15	49454.46	1.34	1449.404887	436.290917	41175.60073	0.91	1.95
4	Enterobacter kobei 11	20	34065.99	1.62	520.0291956	199.3486417	29970.11922	1.05	1.95
4	Enterobacter kobei 11	20	44415.06	1.59	754.9294656	246.5210889	38656.74078	1.03	1.95
4	Enterobacter kobei 11	20	37416.25	1.56	614.2144735	132.2159578	26861.94138	1.02	1.95
4	Enterobacter kobei 11	20	44709.48	1.49	861.299893	266.8248557	34824.89277	0.98	1.95
4	Enterobacter kobei 11	25	48126.12	1.34	1374.156677	271.1985046	36381.15867	0.91	1.95
4	Enterobacter kobei 11	25	53699.92	1.46	1174.877876	271.1000489	41738.07106	0.97	1.95
4	Enterobacter kobei 11	25	40724.12	1.42	833.5480498	204.1454722	27523.22568	0.95	1.95
4	Enterobacter kobei 11	25	38178.05	1.32	1183.958572	337.005037	31710.96854	0.9	1.95
4	Enterobacter kobei 11	30	46601.9	1.29	1531.012269	323.3125	36168.36761	0.88	1.95
4	Enterobacter kobei 11	30	46484.06	1.34	1307.472282	236.7424399	33458.77913	0.9	1.95
4	Enterobacter kobei 11	30	48936.65	1.31	1545.946827	298.7105336	37415.16888	0.89	1.95
4	Enterobacter kobei 11	30	36399.08	1.4	886.0579878	244.5897616	28533.31565	0.94	1.95
4	negative control	n	28339.4	-0.56	24252.51449	11920.44505	9968.376255	-0.07	1.95
4	negative control	n	24866.64	-0.43	21202.72804	11734.9487	12330.31811	0	1.95
4	negative control	n	22100.12	-0.55	22100.12153	15426.57014	10662.00661	-0.06	1.95
4	negative control	n	30058.14	-0.56	30058.14064	19086.93358	13533.90046	-0.07	1.95
4	positive control	p	21744.03	1.76	325.359571	50.81876925	21744.03369	1.12	1.95
4	positive control	p	20875.72	1.52	489.1918318	135.7488368	20875.71637	1	1.95
4	positive control	p	28748.4	1.62	561.8796615	127.774253	28748.40032	1.05	1.95
4	positive control	p	25627.68	1.6	493.5092252	153.5675754	25627.67627	1.04	1.95
7	Enterobacter kobei 11	1	37132.02	1.51	686.3795726	181.4711964	28082.61233	0.91	1.78
7	Enterobacter kobei 11	1	38437.12	1.39	799.8514455	120.6147602	22706.46047	0.85	1.78
7	Enterobacter kobei 11	1	40807.26	1.5	679.4798335	184.8784763	27481.08857	0.91	1.78
7	Enterobacter kobei 11	1	37454.17	1.39	855.5803191	201.9905424	26128.22652	0.85	1.78
7	Enterobacter kobei 11	2	39595.37	1.51	692	86.71250808	24950.22205	0.91	1.78
7	Enterobacter kobei 11	2	36118.74	1.39	611.4323243	157.5649902	19036.08444	0.85	1.78
7	Enterobacter kobei 11	2	37525.28	1.63	538.0051064	134.1234179	28937.29386	0.98	1.78
7	Enterobacter kobei 11	2	29653.69	1.5	525.131489	117.2790632	20274.38392	0.91	1.78
7	Enterobacter kobei 11	3	43368.41	1.44	852.5691919	280.0472972	30888.48227	0.87	1.78
7	Enterobacter kobei 11	3	39376.25	1.31	927.8160025	261.601789	24199.07424	0.8	1.78
7	Enterobacter kobei 11	3	39325.68	1.43	804.2605941	183.1308671	26701.5464	0.87	1.78
7	Enterobacter kobei 11	3	38998.76	1.34	891.2780777	136.5976175	22590.84718	0.82	1.78
7	Enterobacter kobei 11	4	34594.06	1.58	453.909272	111.6446481	21271.20999	0.95	1.78
7	Enterobacter kobei 11	4	38327.23	1.39	640.7217893	163.6465729	19888.4973	0.85	1.78
7	Enterobacter kobei 11	4	29708.62	1.72	356.431502	101.150945	24214.73374	1.03	1.78
7	Enterobacter kobei 11	4	42437.6	1.45	705.3449592	237.9632089	26539.06301	0.88	1.78
7	Enterobacter kobei 11	5	47560.45	1.55	661.8123078	200.7004895	30700.92976	0.94	1.78
7	Enterobacter kobei 11	5	46118.45	1.55	338.8963802	100.4082037	15762.12259	0.94	1.78
7	Enterobacter kobei 11	5	35832.94	1.24	849.4942032	201.8708806	18107.9976	0.76	1.78
7	Enterobacter kobei 11	5	29503.84	1.43	711.0265822	110.4326777	22058.7017	0.87	1.78
7	Enterobacter kobei 11	10	29531.71	1.48	675.1379899	121.1372275	23806.11068	0.89	1.78
7	Enterobacter kobei 11	10	30911.96	1.5	529.8651919	206.6895958	23496.68522	0.91	1.78
7	Enterobacter kobei 11	10	44963.85	1.37	1054.963319	210.3350853	29508.7004	0.83	1.78
7	Enterobacter kobei 11	10	32622.74	1.44	562.4731867	160.5758506	20097.81673	0.87	1.78
7	Enterobacter kobei 11	15	38473.41	1.41	784.9963498	245.6908481	26697.14934	0.86	1.78
7	Enterobacter kobei 11	15	41074.73	1.42	808.6221744	222.5419975	27351.79795	0.86	1.78
7	Enterobacter kobei 11	15	49737.78	1.43	977.1052375	291.634597	34021.47314	0.87	1.78
7	Enterobacter kobei 11	15	30169.83	1.43	529.6876048	146.4966174	18256.98201	0.87	1.78
7	Enterobacter kobei 11	20	39716.23	1.61	599.624797	118.5671577	29447.07968	0.97	1.78
7	Enterobacter kobei 11	20	47464.92	1.59	598.9795273	213.6912981	31273.34845	0.95	1.78
7	Enterobacter kobei 11	20	34097.24	1.49	553.4652562	146.2569569	21419.56869	0.9	1.78
7	Enterobacter kobei 11	20	34223.37	1.58	450.5669447	82.51173663	20171.61748	0.95	1.78
7	Enterobacter kobei 11	25	33362.23	1.53	522.4060503	129.6457073	22299.79428	0.93	1.78
7	Enterobacter kobei 11	25	42682.29	1.56	593.6522694	179.7522235	28340.9329	0.94	1.78
7	Enterobacter kobei 11	25	32788.5	1.54	522.8329315	185.0181277	24574.76967	0.93	1.78
7	Enterobacter kobei 11	25	44640.4	1.61	533.9496445	111.814145	26108.55507	0.97	1.78
7	Enterobacter kobei 11	30	40398.95	1.68	444.5589652	111.8808288	26570.18003	1.01	1.78
7	Enterobacter kobei 11	30	42578.58	1.63	602.165941	109.00716	30005.18139	0.98	1.78
7	Enterobacter kobei 11	30	50607.15	1.71	583.7565656	130.3631013	36295.80965	1.02	1.78
7	Enterobacter kobei 11	30	40013.23	1.66	635.8489078	151.3320424	35641.72448	0.99	1.78
7	negative control	n	21712.91	-0.2	14299.12888	14879.61905	18410.82366	-0.05	1.78
7	negative control	n	24551.75	-0.32	12784.75231	11618.92072	11700.52701	-0.12	1.78
7	negative control	n	29530.4	-0.11	12306.97697	12674.89063	19278.59153	0	1.78
7	negative control	n	32356.67	-0.13	15312.89505	19163.32033	25790.79412	-0.01	1.78
7	positive control	p	32081.06	1.7	400.5303638	235.3168517	32081.06395	1.02	1.78
7	positive control	p	15134.16	1.74	159.6869987	116.3829659	15134.15727	1.04	1.78
7	positive control	p	14297.47	1.67	213.5483865	94.67313586	14297.47271	1	1.78
7	positive control	p	25536.83	1.77	294.4925727	136.423725	25536.82995	1.06	1.78
4	Klebsiella pneumoniae 12	1	33564.39	1.33	708.1904378	498.8722095	25742.85705	0.88	1.82
4	Klebsiella pneumoniae 12	1	33170.04	1.4	673.4460936	464.0883541	28625.40484	0.92	1.82
4	Klebsiella pneumoniae 12	1	45530.17	1.41	791.3258206	550.3359584	34421.93103	0.93	1.82
4	Klebsiella pneumoniae 12	1	44961.12	1.3	963.8231778	420.1987132	27411.45369	0.86	1.82
4	Klebsiella pneumoniae 12	2	32099.44	1.32	497.2582664	397.5758684	18698.17993	0.88	1.82
4	Klebsiella pneumoniae 12	2	47982.76	1.4	976.2883177	523.2822707	37639.7308	0.92	1.82
4	Klebsiella pneumoniae 12	2	36091.34	1.28	875.7217382	635.9368577	28674.25234	0.85	1.82
4	Klebsiella pneumoniae 12	2	43300.48	1.35	785.2555925	662.6074654	32111.21877	0.89	1.82
4	Klebsiella pneumoniae 12	3	39562.32	1.31	800.9195557	487.520983	26344.83002	0.87	1.82
4	Klebsiella pneumoniae 12	3	43008.82	1.38	730.095064	472.9449359	28588.90119	0.91	1.82
4	Klebsiella pneumoniae 12	3	34063.07	1.36	733.6640877	545.2274034	29228.25466	0.9	1.82
4	Klebsiella pneumoniae 12	3	43275.16	1.25	1100.140989	657.8006238	30989.95019	0.84	1.82
4	Klebsiella pneumoniae 12	4	41133.9	1.33	936.5757768	659.9540288	34446.33238	0.88	1.82
4	Klebsiella pneumoniae 12	4	39973.84	1.24	1268.247227	647.575391	33259.41789	0.83	1.82
4	Klebsiella pneumoniae 12	4	38980.12	1.2	1305.313971	776.617682	32635.80246	0.81	1.82
4	Klebsiella pneumoniae 12	4	48754.03	1.23	1459.804445	897.8253679	39605.01713	0.82	1.82
4	Klebsiella pneumoniae 12	5	37478.1	1.26	1141.339243	577.551498	31034.37958	0.84	1.82
4	Klebsiella pneumoniae 12	5	28381.85	1.25	1003.842035	492.5307568	26907.41049	0.84	1.82
4	Klebsiella pneumoniae 12	5	39841.58	1.35	949.0495502	488.3606436	31830.88434	0.89	1.82
4	Klebsiella pneumoniae 12	5	40011.67	1.32	819.1763256	505.4255481	27432.46687	0.87	1.82
4	Klebsiella pneumoniae 12	10	39513.2	1.42	579.0056667	364.931387	24658.36654	0.93	1.82
4	Klebsiella pneumoniae 12	10	48988.59	1.49	756.0645162	496.2528612	38437.155	0.97	1.82
4	Klebsiella pneumoniae 12	10	42564.13	1.17	1759.178838	676.7192231	35774.08752	0.79	1.82
4	Klebsiella pneumoniae 12	10	53260.86	1.27	1348.930547	665.0634597	37498.48079	0.85	1.82
4	Klebsiella pneumoniae 12	15	49485.81	1.39	973.7181409	618.9314456	38828.63868	0.91	1.82
4	Klebsiella pneumoniae 12	15	47451.15	1.29	1045.844837	587.4752671	31946.78777	0.86	1.82
4	Klebsiella pneumoniae 12	15	41528.91	1.32	776.5923221	473.7219473	26088.99191	0.88	1.82
4	Klebsiella pneumoniae 12	15	39372.9	1.4	743.2375935	511.201074	31262.34516	0.92	1.82
4	Klebsiella pneumoniae 12	20	43607.81	1.47	663.7469596	436.7045476	32841.41062	0.96	1.82
4	Klebsiella pneumoniae 12	20	38796.62	1.37	811.2430432	432.3482242	29469.84528	0.91	1.82
4	Klebsiella pneumoniae 12	20	39974.87	1.34	918.7798998	597.1277897	32814.20114	0.89	1.82
4	Klebsiella pneumoniae 12	20	44225.55	1.41	640.5323443	459.5460767	28056.32167	0.92	1.82
4	Klebsiella pneumoniae 12	25	31075.22	1.37	594.0105677	425.1490461	23706.75905	0.9	1.82
4	Klebsiella pneumoniae 12	25	30483.56	1.44	549.974637	358.6608797	24763.31933	0.94	1.82
4	Klebsiella pneumoniae 12	25	49850.32	1.3	1270.657886	726.6715849	40165.69796	0.87	1.82
4	Klebsiella pneumoniae 12	25	33743.26	1.37	881.9725823	524.0050112	33018.44404	0.9	1.82
4	Klebsiella pneumoniae 12	30	39261.08	1.48	558.7044153	288.5920649	25458.68388	0.96	1.82
4	Klebsiella pneumoniae 12	30	41372.51	1.34	961.6643622	464.5869955	31336.25507	0.89	1.82
4	Klebsiella pneumoniae 12	30	38768.18	1.37	800.874593	416.3978038	28505.13687	0.9	1.82
4	Klebsiella pneumoniae 12	30	41845.56	1.46	724.0182764	355.6097207	30792.02533	0.95	1.82
4	negative control	n	36580.73	-0.55	28108.78865	22554.45052	14297.70493	-0.15	1.82
4	negative control	n	36844.35	-0.55	21631.14326	11071.56069	9154.942286	-0.15	1.82
4	negative control	n	23572.79	-0.55	22128.09848	6788.597818	8057.082689	-0.16	1.82
4	negative control	n	31615.41	-0.27	19714.66954	14439.62516	18249.39063	0	1.82
4	positive control	p	11783.43	1.57	197.5031054	123.0163141	11783.43444	1.01	1.82
4	positive control	p	13956.98	1.54	304.6402617	94.63235884	13956.98182	1	1.82
4	positive control	p	15201.68	1.61	263.3839031	112.5329406	15201.68063	1.03	1.82
4	positive control	p	14251.76	1.56	277.62383	112.5510412	14251.76466	1.01	1.82
7	Klebsiella pneumoniae 12	1	43892.12	1.23	1138.340207	670.1810089	30946.79888	1.02	1.31
7	Klebsiella pneumoniae 12	1	45002.82	1.17	774.6549668	655.5016569	21392.1435	0.97	1.31
7	Klebsiella pneumoniae 12	1	49404.76	1.25	951.9858656	727.2161125	29524.05835	1.03	1.31
7	Klebsiella pneumoniae 12	1	46418.81	1.28	584.6955272	538.671875	21473.78079	1.05	1.31
7	Klebsiella pneumoniae 12	2	42746.9	1.26	785.2499022	590.1474567	25086.90884	1.04	1.31
7	Klebsiella pneumoniae 12	2	35462.89	1.28	689.9082547	553.8775379	23570.95234	1.05	1.31
7	Klebsiella pneumoniae 12	2	49581.04	1.32	1038.193802	802.515625	38346.42832	1.08	1.31
7	Klebsiella pneumoniae 12	2	57293.5	1.15	1820.575633	1382.384036	45703.1346	0.96	1.31
7	Klebsiella pneumoniae 12	3	54118.79	1.22	1124.430597	921.1885051	33884.83021	1.01	1.31
7	Klebsiella pneumoniae 12	3	54073.58	1.2	1247.347883	921.0249117	34710.40294	1	1.31
7	Klebsiella pneumoniae 12	3	58421.54	1.2	1620.258255	1108.44817	43485.89878	0.99	1.31
7	Klebsiella pneumoniae 12	3	57468.08	1.2	1423.059095	923.2393713	37346.3306	0.99	1.31
7	Klebsiella pneumoniae 12	4	42464.86	1.18	1326.990441	807.9553878	32443.97173	0.98	1.31
7	Klebsiella pneumoniae 12	4	49450.86	1.21	1571.252628	1027.24045	42049.33577	1	1.31
7	Klebsiella pneumoniae 12	4	51809.58	1.18	1573.562618	1326.935378	43955.40692	0.98	1.31
7	Klebsiella pneumoniae 12	4	48421.16	1.2	1281.216687	862.4765804	33843.17694	0.99	1.31
7	Klebsiella pneumoniae 12	5	43506.19	1.34	658.6950612	532.4199473	26313.92743	1.1	1.31
7	Klebsiella pneumoniae 12	5	54900.35	1.24	1461.297698	858.4494952	40084.35203	1.02	1.31
7	Klebsiella pneumoniae 12	5	56817.53	1.21	1289.193741	979.8664775	37024.70857	1	1.31
7	Klebsiella pneumoniae 12	5	50321.99	1.33	1022.294788	748.5	37909.1338	1.09	1.31
7	Klebsiella pneumoniae 12	10	50948.47	1.18	1134.307387	792.1484375	29325.2559	0.98	1.31
7	Klebsiella pneumoniae 12	10	53664.88	1.15	1624.610649	709.6737269	32609.93778	0.95	1.31
7	Klebsiella pneumoniae 12	10	45763.02	1.1	1334.968846	898.1322619	28281.33889	0.92	1.31
7	Klebsiella pneumoniae 12	10	45710.08	1.2	1076.569914	714.0971983	28693.50477	1	1.31
7	Klebsiella pneumoniae 12	15	39488.45	1.34	730.1303578	826.4448441	34084.53898	1.1	1.31
7	Klebsiella pneumoniae 12	15	40899.8	1.18	917.6588773	1033.353472	29699.99779	0.98	1.31
7	Klebsiella pneumoniae 12	15	34874.21	1.13	879.3377375	1030.942323	25589.56753	0.94	1.31
7	Klebsiella pneumoniae 12	15	46357.25	1.1	1462.062043	1546.860843	37639.7648	0.91	1.31
7	Klebsiella pneumoniae 12	20	46570.09	1.22	1315.176324	970.1357843	37835.42832	1.01	1.31
7	Klebsiella pneumoniae 12	20	47658.89	1.09	1548.331584	1061.927414	31912.80829	0.91	1.31
7	Klebsiella pneumoniae 12	20	41293.44	1.11	958.1186202	686.6180435	21262.97421	0.93	1.31
7	Klebsiella pneumoniae 12	20	52027.72	1.02	2055.216286	1193.549501	34336.89049	0.86	1.31
7	Klebsiella pneumoniae 12	25	46828.89	1.3	828.2749437	725.5731246	30954.72559	1.07	1.31
7	Klebsiella pneumoniae 12	25	49852.11	1.25	903.3933495	1035.814413	34215.24989	1.03	1.31
7	Klebsiella pneumoniae 12	25	52490.6	1.23	1136.284324	1125.788223	38019.39833	1.01	1.31
7	Klebsiella pneumoniae 12	25	47699.37	1.31	720.6589881	842.9006619	32001.45924	1.08	1.31
7	Klebsiella pneumoniae 12	30	53751.81	1.3	962.0959345	499.8999912	29078.69037	1.07	1.31
7	Klebsiella pneumoniae 12	30	52291.59	1.28	1300.94426	719	38201.67744	1.05	1.31
7	Klebsiella pneumoniae 12	30	30048.99	1.35	654.9796972	417.1230393	23792.32321	1.1	1.31
7	Klebsiella pneumoniae 12	30	48070.06	1.26	1221.36582	718.5192548	35425.84025	1.04	1.31
7	negative control	n	43076.81	-0.23	25787.29985	11589.87967	21986.66769	-0.1	1.31
7	negative control	n	30927.5	-0.1	12235.07716	5245.62957	13763.67927	0	1.31
7	negative control	n	37601.25	-0.26	24286.74039	12033.30538	20068.95144	-0.12	1.31
7	negative control	n	34944.29	-0.36	29350.446	10378.06908	17442.12346	-0.19	1.31
7	positive control	p	24080.56	1.61	363.3133702	105.6885458	18955.51367	1.3	1.31
7	positive control	p	27694.6	1.41	379.5830119	194.5800715	14875.0623	1.16	1.31
7	positive control	p	29344.2	1.21	885.6336929	180.695393	17266.98127	1	1.31
7	positive control	p	37063.07	1.28	1170.026714	269.4589497	27494.15803	1.05	1.31
4	Klebsiella pneumoniae 13	1	47467.97	-0.3	28646.42394	38134.31429	33684.18935	-0.02	1.47
4	Klebsiella pneumoniae 13	1	40839.1	-0.37	26582.2721	35049.98079	26284.18244	-0.07	1.47
4	Klebsiella pneumoniae 13	1	31091.4	-0.27	18045.86698	21292.38923	21351.25362	0	1.47
4	Klebsiella pneumoniae 13	1	39687.91	-0.23	28253.13806	33075.15014	36508.56204	0.03	1.47
4	Klebsiella pneumoniae 13	2	49266.62	-0.34	33796.797	40920.31028	33895.99602	-0.05	1.47
4	Klebsiella pneumoniae 13	2	43195.73	-0.29	22533.63431	40171.64472	32139.28003	-0.01	1.47
4	Klebsiella pneumoniae 13	2	43961.34	-0.26	31507.4358	34807.75617	36417.12896	0.01	1.47
4	Klebsiella pneumoniae 13	2	41976.93	-0.41	31752.07537	33995.84182	25816.50364	-0.09	1.47
4	Klebsiella pneumoniae 13	3	46533.11	-0.32	31897.62053	42451.0131	35319.76713	-0.04	1.47
4	Klebsiella pneumoniae 13	3	41074.27	-0.38	33002.27694	35408.17807	28700.16372	-0.07	1.47
4	Klebsiella pneumoniae 13	3	40598.36	-0.3	29843.77557	33204.31206	31301.37487	-0.02	1.47
4	Klebsiella pneumoniae 13	3	48275.36	-0.28	38852.40361	43927.00257	42955.84735	-0.01	1.47
4	Klebsiella pneumoniae 13	4	52210.28	-0.34	48434.44837	51557.07353	45688.46301	-0.05	1.47
4	Klebsiella pneumoniae 13	4	38313.73	-0.34	29617.26559	38313.73499	30878.46999	-0.05	1.47
4	Klebsiella pneumoniae 13	4	40652.12	-0.31	31040.51635	39103.74404	34344.15394	-0.03	1.47
4	Klebsiella pneumoniae 13	4	39576.21	-0.35	36801.12219	39576.20777	34349.42017	-0.05	1.47
4	Klebsiella pneumoniae 13	5	54577.62	-0.1	16858.87141	15060.23741	25384.2566	0.11	1.47
4	Klebsiella pneumoniae 13	5	50297.57	-0.01	19473.28927	15359.37549	34100.83843	0.18	1.47
4	Klebsiella pneumoniae 13	5	39934.15	0	13219.28651	20240.57885	33198.65947	0.18	1.47
4	Klebsiella pneumoniae 13	5	41728.83	-0.15	23098.33443	20061.05523	30522.50189	0.08	1.47
4	Klebsiella pneumoniae 13	10	41831.79	-0.23	22717.30743	27451.72261	29575.51921	0.03	1.47
4	Klebsiella pneumoniae 13	10	26306.51	-0.18	6618.990698	13110.74974	13113.29877	0.06	1.47
4	Klebsiella pneumoniae 13	10	42565.93	-0.1	18334.68109	30433.21513	38466.98186	0.11	1.47
4	Klebsiella pneumoniae 13	10	38636.4	-0.27	21759.83646	35178.64997	30475.02219	0	1.47
4	Klebsiella pneumoniae 13	15	36557.36	-0.32	28057.6192	30128.10461	27660.94091	-0.04	1.47
4	Klebsiella pneumoniae 13	15	41266.32	-0.3	29871.78504	32032.95785	31053.23658	-0.02	1.47
4	Klebsiella pneumoniae 13	15	39831.4	-0.31	33198.25125	30609.05541	31396.05856	-0.03	1.47
4	Klebsiella pneumoniae 13	15	45142.12	-0.29	27041.37863	32117.49813	30047.5142	-0.02	1.47
4	Klebsiella pneumoniae 13	20	44577.83	0.08	7350.730052	13693.56054	25577.15441	0.24	1.47
4	Klebsiella pneumoniae 13	20	36883.8	-0.13	17633.55257	20182.07934	28058.50638	0.09	1.47
4	Klebsiella pneumoniae 13	20	27680.67	-0.16	14008.78858	23670.09824	25769.16114	0.07	1.47
4	Klebsiella pneumoniae 13	20	38945.09	-0.2	18163.12212	31647.54602	31745.67659	0.05	1.47
4	Klebsiella pneumoniae 13	25	48574.05	1.41	981.4958527	386.0226658	35351.85576	1.14	1.47
4	Klebsiella pneumoniae 13	25	38935	1.55	635.8371075	170.2600767	28740.3341	1.24	1.47
4	Klebsiella pneumoniae 13	25	51620.05	1.5	977.2189551	259.6326253	39219.35186	1.2	1.47
4	Klebsiella pneumoniae 13	25	50305.69	1.43	962.8576358	270.8728478	33323.29137	1.16	1.47
4	Klebsiella pneumoniae 13	30	40266.09	1.51	776.4113522	227.8531123	32836.67698	1.21	1.47
4	Klebsiella pneumoniae 13	30	39006.15	1.43	996.6540764	246.5351701	33315.6529	1.15	1.47
4	Klebsiella pneumoniae 13	30	51433.85	1.33	1543.330517	403.2429529	42028.26217	1.09	1.47
4	Klebsiella pneumoniae 13	30	35526.06	1.48	794.5217556	258	32022.653	1.19	1.47
4	negative control	n	47132.56	1.36	603.6506571	327.2872143	21481.61226	1.11	1.47
4	negative control	n	35235.86	-0.37	35235.86421	18019.29204	22941.47134	-0.07	1.47
4	negative control	n	24852.09	-0.27	23275.69926	12018.39673	19019.9907	0	1.47
4	negative control	n	55176.02	-0.37	26698.1759	16511.26571	18493.83303	-0.07	1.47
4	positive control	p	60003.94	-0.67	45305.41627	18421.88361	13678.66349	-0.27	1.47
4	positive control	p	18150.53	1.24	550.8517443	81.62959349	11059.11702	1.03	1.47
4	positive control	p	28298.2	1.2	798.5064838	127.484375	14720.71812	1	1.47
4	positive control	p	24235.65	1.49	553.0408439	78.07157423	19635.28238	1.2	1.47
7	Klebsiella pneumoniae 13	1	42102.13	1.58	596.9774911	293.825834	33512.27734	1.16	1.49
7	Klebsiella pneumoniae 13	1	36310.67	1.6	493.3146636	204.2039709	27826.55596	1.17	1.49
7	Klebsiella pneumoniae 13	1	47371.38	1.71	476.253127	205.4764681	35305.60248	1.25	1.49
7	Klebsiella pneumoniae 13	1	36279.44	1.58	520.0161781	260.5962703	29993.25756	1.16	1.49
7	Klebsiella pneumoniae 13	2	40089.7	1.57	558.5376753	240.6031931	29772.76514	1.15	1.49
7	Klebsiella pneumoniae 13	2	25922.61	1.58	320.4913747	164.8112307	18584.03183	1.16	1.49
7	Klebsiella pneumoniae 13	2	39835.85	1.56	391.1757961	208.2388948	21749.47137	1.15	1.49
7	Klebsiella pneumoniae 13	2	40537.38	1.47	782.7528908	241.7771367	30173.10151	1.08	1.49
7	Klebsiella pneumoniae 13	3	36697.6	1.51	818.6156719	216.4808653	33195.9198	1.11	1.49
7	Klebsiella pneumoniae 13	3	42468.43	1.66	500.5988977	230.1903488	33240.59016	1.21	1.49
7	Klebsiella pneumoniae 13	3	39223.88	1.61	404.8262292	201.29846	24709.33341	1.18	1.49
7	Klebsiella pneumoniae 13	3	39701.57	1.52	696.8022904	240	30822.49316	1.12	1.49
7	Klebsiella pneumoniae 13	4	42253.41	1.68	360.7733299	302.1968631	32072.93602	1.23	1.49
7	Klebsiella pneumoniae 13	4	30454.57	1.72	310.8418429	162.0303819	24754.61696	1.25	1.49
7	Klebsiella pneumoniae 13	4	33951.84	1.62	545.4875227	132.9648292	28409.53431	1.19	1.49
7	Klebsiella pneumoniae 13	4	38687.28	1.58	580.5626687	264.5191915	31889.19687	1.16	1.49
7	Klebsiella pneumoniae 13	5	38712.86	1.61	414.1425753	183.8705586	24449.77433	1.18	1.49
7	Klebsiella pneumoniae 13	5	40210.69	1.52	760.7365576	257.4703583	33369.56139	1.12	1.49
7	Klebsiella pneumoniae 13	5	46485.82	1.52	698.7433111	356.7339165	34918.43231	1.12	1.49
7	Klebsiella pneumoniae 13	5	41719.41	1.54	638.1802345	226.8853228	29874.54643	1.13	1.49
7	Klebsiella pneumoniae 13	10	31286.3	1.58	558.0159679	243.5464382	30522.99903	1.16	1.49
7	Klebsiella pneumoniae 13	10	26062.24	1.63	391.3721556	160.9532814	23421.49827	1.19	1.49
7	Klebsiella pneumoniae 13	10	46201.49	1.29	773.9759035	756.9932171	30094.59917	0.97	1.49
7	Klebsiella pneumoniae 13	10	49648.63	1.26	1052.371413	834.716021	34239.49695	0.94	1.49
7	Klebsiella pneumoniae 13	15	29024.58	1.61	347.459768	269.2316853	25219.07932	1.18	1.49
7	Klebsiella pneumoniae 13	15	33115.99	1.47	612.0214201	463.566597	32074.10086	1.09	1.49
7	Klebsiella pneumoniae 13	15	34352.43	1.52	573.510579	465.1591373	34352.43071	1.12	1.49
7	Klebsiella pneumoniae 13	15	34875.97	1.57	441.066964	406.4534776	31274.14612	1.15	1.49
7	Klebsiella pneumoniae 13	20	26079.49	1.65	286.5274351	170.5148173	20374.02356	1.21	1.49
7	Klebsiella pneumoniae 13	20	41192.8	1.52	678.4023284	374.1370849	35135.61758	1.12	1.49
7	Klebsiella pneumoniae 13	20	32599.97	1.47	437.2994687	425.2295694	25174.44911	1.08	1.49
7	Klebsiella pneumoniae 13	20	33729.81	1.5	592.4435045	359.067061	30405.73054	1.11	1.49
7	Klebsiella pneumoniae 13	25	30873.99	1.59	520.2673671	264.6266682	30873.98838	1.17	1.49
7	Klebsiella pneumoniae 13	25	38334.18	1.66	423.9858167	257.6432378	30989.16591	1.21	1.49
7	Klebsiella pneumoniae 13	25	34095.63	1.72	377.1483608	276.2074864	34095.62733	1.25	1.49
7	Klebsiella pneumoniae 13	25	34047.81	1.71	413.1861014	143.0286216	28485.4239	1.25	1.49
7	Klebsiella pneumoniae 13	30	36656.3	1.69	480.3313253	159.3443214	31580.24129	1.24	1.49
7	Klebsiella pneumoniae 13	30	31121.26	1.77	386.3937649	145.2292839	31121.25892	1.29	1.49
7	Klebsiella pneumoniae 13	30	30553.14	1.68	468.3498216	159.0315552	29790.90061	1.22	1.49
7	Klebsiella pneumoniae 13	30	35612.55	1.67	521.4015953	168.207143	32218.31079	1.22	1.49
7	negative control	n	33060.1	-0.37	21570.67526	18674.26428	17201.96323	-0.15	1.49
7	negative control	n	28055.94	-0.19	17240.14733	13216.51411	19825.60166	-0.03	1.49
7	negative control	n	35818.89	-0.15	19126.23514	17930.31989	26529.8518	0	1.49
7	negative control	n	31548.57	-0.33	24167.61826	23062.52521	22217.57141	-0.12	1.49
7	positive control	p	16906.31	1.66	277.0770547	95.76822719	16906.3051	1.21	1.49
7	positive control	p	17889.53	1.79	196.5170017	96.21304716	17889.53443	1.3	1.49
7	positive control	p	16315.73	1.52	337.7158241	152.7067307	16315.72981	1.12	1.49
7	positive control	p	25568	1.34	807.3627588	308.1559395	24553.92187	1	1.49
4	Serratia marcescens 14	1	41087.08	-0.14	15960.03071	22628.01627	28168.10355	-0.4	1.2
4	Serratia marcescens 14	1	35723.15	-0.05	10979.67313	17240.54946	25025.96292	-0.33	1.2
4	Serratia marcescens 14	1	43202.56	-0.1	13150.71593	24242.43002	29676.43894	-0.37	1.2
4	Serratia marcescens 14	1	53516.39	-0.23	24828.11867	29507.12999	32153.24643	-0.48	1.2
4	Serratia marcescens 14	2	28803.57	-0.07	9062.393356	11016.22155	17276.04343	-0.34	1.2
4	Serratia marcescens 14	2	48409.06	-0.07	22605.49263	26053.57132	41687.31691	-0.35	1.2
4	Serratia marcescens 14	2	46159.19	0	10099.92527	23461.75308	33812.40911	-0.29	1.2
4	Serratia marcescens 14	2	51455.32	-0.21	22199.32647	36171.4876	35662.40788	-0.47	1.2
4	Serratia marcescens 14	3	32448.43	-0.11	6296.807308	9132.223369	12074.33627	-0.38	1.2
4	Serratia marcescens 14	3	48799.9	-0.15	20639.05486	27038.36559	33775.62482	-0.41	1.2
4	Serratia marcescens 14	3	41491.56	0.19	5829.606617	12275.51984	27991.89598	-0.13	1.2
4	Serratia marcescens 14	3	48448.99	0.13	10537.35087	17056.8278	36843.04563	-0.19	1.2
4	Serratia marcescens 14	4	39814.2	-0.09	16725.72971	23880.38822	32875.79395	-0.37	1.2
4	Serratia marcescens 14	4	45971.41	-0.03	14835.0504	18887.03265	31380.91134	-0.32	1.2
4	Serratia marcescens 14	4	28831.91	-0.09	9673.170135	20407.41389	24594.32154	-0.36	1.2
4	Serratia marcescens 14	4	31168.1	-0.08	8960.68909	19898.58413	24042.77532	-0.36	1.2
4	Serratia marcescens 14	5	42408.21	-0.14	15996.41863	26684.55938	31090.37879	-0.4	1.2
4	Serratia marcescens 14	5	38971.34	-0.13	18438.07245	26168.0828	32907.80641	-0.4	1.2
4	Serratia marcescens 14	5	37270.7	-0.07	8194.267854	21633.12445	25456.64761	-0.35	1.2
4	Serratia marcescens 14	5	50057.88	-0.07	9786.253467	26070.79011	30436.10292	-0.35	1.2
4	Serratia marcescens 14	10	39784.49	0.35	2179.249372	9239.717745	25687.23729	0	1.2
4	Serratia marcescens 14	10	28000.92	0.27	5552.709173	6975.161897	23524.04189	-0.06	1.2
4	Serratia marcescens 14	10	60354.22	0.55	2715.971621	7979.676896	37648.91325	0.16	1.2
4	Serratia marcescens 14	10	57834.85	0.52	2708.011854	8567.544195	36914.08293	0.14	1.2
4	Serratia marcescens 14	15	36471.39	1.43	509.3180949	676.9404057	32183.59333	0.9	1.2
4	Serratia marcescens 14	15	33006.29	1.35	444.5225265	695.0972869	25304.7242	0.83	1.2
4	Serratia marcescens 14	15	41650.56	1.31	501.4725484	1007.30806	30596.33961	0.8	1.2
4	Serratia marcescens 14	15	37347.48	1.29	702.7342338	825.6952029	29915.14585	0.78	1.2
4	Serratia marcescens 14	20	50823.62	1.58	608.0002712	426.4941862	39595.00644	1.03	1.2
4	Serratia marcescens 14	20	43142.27	1.36	826.9989112	665.8917814	34444.13075	0.84	1.2
4	Serratia marcescens 14	20	48453.48	1.52	596.7654924	288.9189501	29439.08672	0.97	1.2
4	Serratia marcescens 14	20	45755.05	1.56	602.8226569	376.4931637	35530.29954	1.01	1.2
4	Serratia marcescens 14	25	36625.34	1.51	452.7378315	221.8617186	22041.04116	0.97	1.2
4	Serratia marcescens 14	25	31141.52	1.47	537.9575777	320.6392562	25376.72241	0.93	1.2
4	Serratia marcescens 14	25	52806.77	1.49	688.9424808	436.1630472	34621.41214	0.95	1.2
4	Serratia marcescens 14	25	39676.25	1.57	591.9919537	369.7574966	35441.94876	1.01	1.2
4	Serratia marcescens 14	30	34831.2	1.88	174.7096661	94.30123107	20306.98546	1.27	1.2
4	Serratia marcescens 14	30	40432.66	1.79	389.7913289	153.3577117	33337.58933	1.2	1.2
4	Serratia marcescens 14	30	40933.04	1.8	323.1360503	213.721827	33944.76769	1.21	1.2
4	Serratia marcescens 14	30	42689.85	1.5	704.9801247	304.5539154	31762.98419	0.95	1.2
4	negative control	n	47315	0.06	12305.9245	21295.9171	38799.82283	-0.24	1.2
4	negative control	n	33482.68	0.22	8034.398102	6787.208294	24410.16626	-0.11	1.2
4	negative control	n	23044.71	0.35	4318.566971	5051.267373	20917.96025	0	1.2
4	negative control	n	23549.96	0.15	6880.141538	7128.214687	19971.60348	-0.16	1.2
4	positive control	p	36134.65	1.65	338.4298797	181.2629675	23457.52828	1.08	1.2
4	positive control	p	21139.91	1.68	194.3098652	157.8631445	16927.09796	1.11	1.2
4	positive control	p	29132.35	1.7	341.013555	159.8676552	25343.34436	1.13	1.2
4	positive control	p	35727.28	1.55	508.8537825	257.1037989	27333.6968	1	1.2
7	Serratia marcescens 14	1	39717.37	1.3	623.588899	386.5898774	20092.96385	0.97	1.55
7	Serratia marcescens 14	1	25082.51	1.38	391.3266305	127.9521391	12519.79993	1.02	1.55
7	Serratia marcescens 14	1	40632.54	1.44	325.8623345	144.6227745	12866.82905	1.06	1.55
7	Serratia marcescens 14	1	22577.1	1.38	389.6052229	242.2130096	15034.46388	1.02	1.55
7	Serratia marcescens 14	2	43231.82	1.36	599.8160193	201.0866682	18479.9253	1.01	1.55
7	Serratia marcescens 14	2	49563.48	1.46	449.8103519	183.9142467	18473.99818	1.08	1.55
7	Serratia marcescens 14	2	49055.14	1.5	715.8506718	294.718289	32258.93885	1.1	1.55
7	Serratia marcescens 14	2	34819.78	1.47	430.5932334	160.3210269	17495.90886	1.08	1.55
7	Serratia marcescens 14	3	33647.08	1.53	280.0037687	74.93615332	11987.42464	1.12	1.55
7	Serratia marcescens 14	3	36450.26	1.45	459.0856916	172.8692765	17955.23058	1.07	1.55
7	Serratia marcescens 14	3	35984.05	1.47	413.6751733	105.2349482	15351.81211	1.08	1.55
7	Serratia marcescens 14	3	37074.36	1.48	480.7608051	145.4492262	18917.41148	1.09	1.55
7	Serratia marcescens 14	4	43605.24	1.42	777.1057305	175.0190443	24785.79486	1.05	1.55
7	Serratia marcescens 14	4	42399.78	1.26	739.1799597	243.7763414	18058.20122	0.95	1.55
7	Serratia marcescens 14	4	41099.74	1.17	1070.449933	157.2024923	18313.53651	0.89	1.55
7	Serratia marcescens 14	4	38398.98	1.15	1078.468707	117.8794754	16709.85203	0.87	1.55
7	Serratia marcescens 14	5	44129.62	1.39	468.1969624	95.97003843	13783.49409	1.03	1.55
7	Serratia marcescens 14	5	42609.36	1.37	669.7724395	123.1540593	18670.00515	1.02	1.55
7	Serratia marcescens 14	5	51538.18	1.34	776.8529615	171.8113664	20580.6774	1	1.55
7	Serratia marcescens 14	5	43355	1.41	704.990035	132.7333701	21476.19755	1.04	1.55
7	Serratia marcescens 14	10	32487.53	1.55	405.7210688	85.48586784	17473.62342	1.13	1.55
7	Serratia marcescens 14	10	36129.14	1.47	440.9438111	90.64823968	15534.55123	1.08	1.55
7	Serratia marcescens 14	10	34993.49	1.46	415.915753	77.75686517	14195.20784	1.07	1.55
7	Serratia marcescens 14	10	48833.55	1.41	599.7028656	176.2879716	19733.38105	1.04	1.55
7	Serratia marcescens 14	15	31166.69	1.59	260.5955452	114.5233649	14749.37843	1.16	1.55
7	Serratia marcescens 14	15	43025.91	1.6	335.9004632	66.53854293	16113.54453	1.17	1.55
7	Serratia marcescens 14	15	28198.69	1.37	505.3299883	177.9794268	16082.18077	1.02	1.55
7	Serratia marcescens 14	15	27520.74	1.5	316.395665	115.2407437	13591.32514	1.1	1.55
7	Serratia marcescens 14	20	35916.92	1.36	678.1417741	192.49523	19957.5381	1.01	1.55
7	Serratia marcescens 14	20	28504.16	1.51	324.7914881	128.6337324	14752.68145	1.11	1.55
7	Serratia marcescens 14	20	33191.57	1.66	217.5322261	95.27821428	14421.25236	1.21	1.55
7	Serratia marcescens 14	20	20353.41	1.28	385.9132536	118.3668494	9520.848242	0.96	1.55
7	Serratia marcescens 14	25	41105.32	1.41	800.3321415	163.5040752	24940.66082	1.04	1.55
7	Serratia marcescens 14	25	43945.87	1.49	815.2969372	171.2291503	30755.01063	1.1	1.55
7	Serratia marcescens 14	25	37566.09	1.4	721.0454437	229.0934186	23700.0682	1.03	1.55
7	Serratia marcescens 14	25	39078.79	1.35	571.0174757	108.8117144	15355.3201	1.01	1.55
7	Serratia marcescens 14	30	49447.67	1.38	940.5618093	233.3348397	28422.70821	1.03	1.55
7	Serratia marcescens 14	30	48235.02	1.35	1187.448023	192.7065948	31127.66273	1.01	1.55
7	Serratia marcescens 14	30	49938.36	1.4	760.9868049	136.8340691	22332.59658	1.03	1.55
7	Serratia marcescens 14	30	32049.51	1.47	615.2946785	137	21974.95264	1.08	1.55
7	negative control	n	30339.13	-0.21	22321.33765	7320.606859	18429.81062	0	1.55
7	negative control	n	32532.97	-0.21	27100.79877	8952.378046	22293.49117	0	1.55
7	negative control	n	41087.34	-0.33	34030.38823	24764.98545	27239.59146	-0.08	1.55
7	negative control	n	28813.51	-0.29	27068.04018	10068.31697	19252.24071	-0.05	1.55
7	positive control	p	26903.98	1.46	568.1384987	134.1397706	20054.33769	1.07	1.55
7	positive control	p	32147.84	1.34	892.8872617	200.9757841	24151.13468	1	1.55
7	positive control	p	23589.09	1.38	628.227864	137.891024	18317.57835	1.02	1.55
7	positive control	p	26734.47	1.55	375.8080282	159.8353969	19181.85246	1.14	1.55
4	Enterobacter cloacae 15	1	37741.52	-0.1	16083.0798	17851.13022	26883.50274	-0.09	1.52
4	Enterobacter cloacae 15	1	37233.39	-0.01	11221.55809	18059.83682	28807.04253	-0.03	1.52
4	Enterobacter cloacae 15	1	42169.79	-0.09	13955.46091	27793.80754	33583.43904	-0.09	1.52
4	Enterobacter cloacae 15	1	43161.38	-0.1	17004.78476	28799.79915	36613.79077	-0.09	1.52
4	Enterobacter cloacae 15	2	44254.08	0.01	12789.16638	18986.42776	32823.44456	-0.02	1.52
4	Enterobacter cloacae 15	2	28739.11	-0.01	6764.919474	15484.54702	21532.57276	-0.04	1.52
4	Enterobacter cloacae 15	2	46952.19	-0.02	10013.99626	27539.39898	35688.04483	-0.04	1.52
4	Enterobacter cloacae 15	2	38784.19	-0.03	9334.376352	29484.93537	36048.28011	-0.05	1.52
4	Enterobacter cloacae 15	3	35042.87	-0.05	8076.956267	20333.49719	25461.04949	-0.06	1.52
4	Enterobacter cloacae 15	3	37285.13	-0.17	16035.695	24713.38736	27784.16668	-0.14	1.52
4	Enterobacter cloacae 15	3	34978.84	-0.01	7735.49393	17399.23134	24288.05075	-0.04	1.52
4	Enterobacter cloacae 15	3	27354.12	0.02	6399.363309	16957.55069	24442.03528	-0.01	1.52
4	Enterobacter cloacae 15	4	33498.84	0.03	10278.01093	19658.6929	31852.84726	-0.01	1.52
4	Enterobacter cloacae 15	4	37791.45	0.01	9984.553649	18478.67436	28952.45676	-0.02	1.52
4	Enterobacter cloacae 15	4	56445.14	-0.07	14638.69849	41338.14374	47989.47385	-0.07	1.52
4	Enterobacter cloacae 15	4	43588.6	0.14	6567.165555	15670.28212	30927.09327	0.07	1.52
4	Enterobacter cloacae 15	5	41432.93	0.12	6055.161587	15270.89673	27913.47832	0.05	1.52
4	Enterobacter cloacae 15	5	40008.79	-0.02	10438.99747	20730.7002	29951.96399	-0.04	1.52
4	Enterobacter cloacae 15	5	45712.55	-0.07	10250.13839	23082.77498	28123.62466	-0.07	1.52
4	Enterobacter cloacae 15	5	49382.79	-0.17	21511.5018	39516.14942	41053.26601	-0.14	1.52
4	Enterobacter cloacae 15	10	50450.82	0.58	5419.352988	2703.925446	30908.04512	0.36	1.52
4	Enterobacter cloacae 15	10	38393.9	0.76	2858.351988	1924.121152	27388.48383	0.47	1.52
4	Enterobacter cloacae 15	10	49745.38	0.71	4459.209735	2799.855542	37211.45156	0.44	1.52
4	Enterobacter cloacae 15	10	47695.92	0.72	4470.207941	2381.887324	36170.9582	0.45	1.52
4	Enterobacter cloacae 15	15	45081.79	1.37	965.2854213	396.5077854	31668.27884	0.88	1.52
4	Enterobacter cloacae 15	15	34363.12	1.55	477.8420015	216.3074357	24683.39798	1	1.52
4	Enterobacter cloacae 15	15	55742.52	1.36	1496.679732	493.207322	46039.75138	0.87	1.52
4	Enterobacter cloacae 15	15	40980.91	1.37	697.9144614	337.0818538	24243.49424	0.88	1.52
4	Enterobacter cloacae 15	20	40084.95	1.57	573.5195247	365.8212811	34832.80331	1.01	1.52
4	Enterobacter cloacae 15	20	28587.04	1.44	522.7319002	238.0224614	20760.30985	0.92	1.52
4	Enterobacter cloacae 15	20	32694.89	1.54	615.837586	250.311167	29914.82195	0.99	1.52
4	Enterobacter cloacae 15	20	29579.33	1.49	532.2211026	219.1444998	23424.81029	0.96	1.52
4	Enterobacter cloacae 15	25	44320.66	1.4	954.4598295	617.8321498	39670.64935	0.9	1.52
4	Enterobacter cloacae 15	25	37613.44	1.22	1341.314595	712.7701937	34207.07173	0.78	1.52
4	Enterobacter cloacae 15	25	40174.7	1.38	1035.573988	403.902699	34276.82541	0.88	1.52
4	Enterobacter cloacae 15	25	34967.21	1.49	665.3198569	256.7000531	28626.06066	0.96	1.52
4	Enterobacter cloacae 15	30	35293.28	1.41	846.9760266	452.4969551	33282.34432	0.9	1.52
4	Enterobacter cloacae 15	30	35214.48	1.65	402.0583877	197.1354536	26754.69085	1.06	1.52
4	Enterobacter cloacae 15	30	37289.58	1.61	461.5547201	261.3077174	29452.49249	1.04	1.52
4	Enterobacter cloacae 15	30	34041.96	1.55	364.9376745	234.9504144	21494.24056	1	1.52
4	negative control	n	30267.6	-0.25	18618.73478	15169.74798	18790.36903	-0.19	1.52
4	negative control	n	38528.18	-0.26	19549.64439	7844.235097	15193.02699	-0.19	1.52
4	negative control	n	16298	0.04	7377.606742	3674.138867	12087.33525	0	1.52
4	negative control	n	20563.08	-0.27	17430.13406	10433.69265	14821.90927	-0.21	1.52
4	positive control	p	27094.82	1.56	599.9809784	153.7261947	27094.8241	1	1.52
4	positive control	p	21767.66	1.73	316.6732838	88.55495456	21767.665	1.11	1.52
4	positive control	p	21701.45	1.58	472.3787835	103.8967227	21701.44675	1.01	1.52
4	positive control	p	21271.55	1.63	299.5821215	204.4032274	21271.55346	1.05	1.52
7	Enterobacter cloacae 15	1	23450.64	1.5	378.0240087	162.6295733	17145.49433	1.14	1.56
7	Enterobacter cloacae 15	1	32288.5	1.44	691.6458344	194.3107177	24512.59122	1.11	1.56
7	Enterobacter cloacae 15	1	23610.22	1.4	627.9557054	109.3589678	18511.92558	1.08	1.56
7	Enterobacter cloacae 15	1	14988.33	1.55	320.2643243	102.9438483	14988.32884	1.18	1.56
7	Enterobacter cloacae 15	2	19925.2	1.39	454.0511772	116.2338224	13850.33703	1.07	1.56
7	Enterobacter cloacae 15	2	30118.31	1.2	897.8920858	161.9793329	16635.65648	0.95	1.56
7	Enterobacter cloacae 15	2	33290.99	1.36	801.7543701	132.125	21551.95395	1.06	1.56
7	Enterobacter cloacae 15	2	30311.4	1.21	1135.458422	146.4288682	20605.39519	0.95	1.56
7	Enterobacter cloacae 15	3	25634.67	1.46	392.4932779	113.204851	14529.04603	1.12	1.56
7	Enterobacter cloacae 15	3	31330.38	1.39	605.2496457	87.5	16898.33242	1.07	1.56
7	Enterobacter cloacae 15	3	37280.95	1.32	950.7603077	172.1718384	23719.57632	1.03	1.56
7	Enterobacter cloacae 15	3	29212.64	1.25	1019.788499	202.9864557	21908.29168	0.99	1.56
7	Enterobacter cloacae 15	4	37592.74	1.39	1026.898139	262.7506012	31865.09048	1.07	1.56
7	Enterobacter cloacae 15	4	22571.3	1.56	417.2655515	130.5385591	19854.7625	1.18	1.56
7	Enterobacter cloacae 15	4	34177.16	1.67	571.4167486	166.5152057	34177.1612	1.25	1.56
7	Enterobacter cloacae 15	4	30507.69	1.48	678.7455146	187.3909389	26350.46615	1.13	1.56
7	Enterobacter cloacae 15	5	31329.68	1.48	562.1855266	99.35786708	20047.40847	1.13	1.56
7	Enterobacter cloacae 15	5	35914.62	1.33	817.9863246	145.5200868	20755.33458	1.04	1.56
7	Enterobacter cloacae 15	5	36216.22	1.51	610.2667729	116.1635666	23547.728	1.15	1.56
7	Enterobacter cloacae 15	5	27786.73	1.42	698.5764477	139.2144529	22148.79626	1.09	1.56
7	Enterobacter cloacae 15	10	46280.16	1.37	1025.211684	193.4837701	28482.49152	1.06	1.56
7	Enterobacter cloacae 15	10	36076.99	1.38	810.2170741	113.4817923	22147.49541	1.07	1.56
7	Enterobacter cloacae 15	10	37646.46	1.28	651.3632514	302.397095	18367.60755	1.01	1.56
7	Enterobacter cloacae 15	10	36182.55	1.29	1194.355811	457.8107051	32189.39874	1.01	1.56
7	Enterobacter cloacae 15	15	36807.84	1.45	749.5102887	187.9358345	26580.16529	1.11	1.56
7	Enterobacter cloacae 15	15	33822.96	1.35	609.73299	159.2945748	17208.92074	1.05	1.56
7	Enterobacter cloacae 15	15	35054.55	1.38	667.8324709	245.1541636	21965.2647	1.07	1.56
7	Enterobacter cloacae 15	15	32857.82	1.31	879.2160191	249.4965328	22957.63087	1.02	1.56
7	Enterobacter cloacae 15	20	28363.03	1.45	565.7081626	139.2495348	19730.39812	1.11	1.56
7	Enterobacter cloacae 15	20	32483.65	1.45	591.395136	188.8874775	22132.40273	1.11	1.56
7	Enterobacter cloacae 15	20	33901.83	1.48	606.8709406	221.7471913	24810.72624	1.13	1.56
7	Enterobacter cloacae 15	20	22798.17	1.43	563.5224089	124.2080563	18713.30781	1.1	1.56
7	Enterobacter cloacae 15	25	27466.32	1.52	343.9050518	131.0589984	15662.30321	1.16	1.56
7	Enterobacter cloacae 15	25	25054.93	1.52	416.431845	88.30923014	16731.53515	1.16	1.56
7	Enterobacter cloacae 15	25	22369.66	1.49	536.9427079	125.3447423	20547.06463	1.14	1.56
7	Enterobacter cloacae 15	25	22503.14	1.61	320.8992568	102.8753491	17263.89737	1.21	1.56
7	Enterobacter cloacae 15	30	31756.59	1.46	599.0873159	137.7035024	21370.5368	1.12	1.56
7	Enterobacter cloacae 15	30	28754.52	1.11	504.692712	74.05633732	7431.717494	0.89	1.56
7	Enterobacter cloacae 15	30	40096.93	1.42	893.7862974	270.6796635	30332.66133	1.09	1.56
7	Enterobacter cloacae 15	30	21258.68	1.48	450.3615124	105.2030482	16769.31206	1.13	1.56
7	negative control	n	38908.74	-0.29	30070.22774	15815.08332	23311.43442	-0.01	1.56
7	negative control	n	29958.81	-0.29	19960.28096	9435.418645	15127.08669	-0.01	1.56
7	negative control	n	46008.32	-0.28	32414.59656	19788.65837	27130.03957	0	1.56
7	negative control	n	45308.97	-0.28	33369.87989	14203.76015	24989.96595	0	1.56
7	positive control	p	26441.32	1.41	510.007604	103.5747928	15777.42581	1.09	1.56
7	positive control	p	33222.9	1.28	538.7004252	184.1323682	13661.6539	1	1.56
7	positive control	p	21879.84	1.58	339.2721805	123.4960136	17472.01021	1.19	1.56
7	positive control	p	29084.62	1.58	411.6883343	125.1485015	20616.81439	1.2	1.56
